# Supplementary material for: Transcriptomic Analysis Reveals Key Genes Related to Betalain Biosynthesis in Pulp Coloration of Hylocereus polyrhizus
Source: Front Plant Sci. 2016 Jan 5;6:1179. doi: 10.3389/fpls.2015.01179 (PMC4700300; doi:10.3389/fpls.2015.01179)
Supplement: File S1 — All transcripts between the white and red pulp libraries assigned to 309 KEGG pathways of H. polyrhizus. [file DataSheet1.XLS]

## Sheet: HLG_Pathway2Genes
Pathway	ko ID	# of Transcripts	Transcripts
>1. Metabolism
Metabolism; Amino Acid Metabolism; Alanine, aspartate and glutamate metabolism;	PATH:ko00250	176	|comp10250_c0_seq1:E6.3.1.2, glnA|comp10250_c1_seq1:E6.3.1.2, glnA|comp10833_c0_seq1:E6.3.1.2, glnA|comp11710_c0_seq1:E1.2.1.16, gabD|comp15856_c0_seq1:E6.3.1.2, glnA|comp17168_c1_seq1:E2.4.2.14, purF|comp19004_c1_seq1:argH, ASL|comp20323_c0_seq1:E1.4.1.3|comp20323_c1_seq1:E1.4.1.3|comp21496_c0_seq1:E1.4.1.3|comp22257_c1_seq1:E6.3.5.4, asnB|comp25940_c0_seq1:E2.6.1.1B, aspC|comp25940_c0_seq2:E2.6…
Metabolism; Amino Acid Metabolism; Amino acid related enzymes;	BR:ko01007	364	|comp16445_c0_seq1:CARS, cysS|comp18369_c0_seq1:KARS, lysS|comp18842_c2_seq1:ACS|comp19504_c0_seq2:PARS, proS|comp19504_c0_seq3:PARS, proS|comp21336_c0_seq1:E2.3.1.50|comp23964_c0_seq1:TAT|comp23964_c0_seq2:TAT|comp23964_c0_seq3:TAT|comp24189_c0_seq1:FARSA, pheS|comp25047_c1_seq1:VARS, valS|comp25047_c1_seq2:VARS, valS|comp25047_c1_seq3:VARS, valS|comp25047_c1_seq4:VARS, valS|comp25047_c1_seq6:VA…
Metabolism; Amino Acid Metabolism; Arginine and proline metabolism;	PATH:ko00330	267	|comp10250_c0_seq1:E6.3.1.2, glnA|comp10250_c1_seq1:E6.3.1.2, glnA|comp10833_c0_seq1:E6.3.1.2, glnA|comp11948_c0_seq1:E2.5.1.16, SRM, speE|comp14900_c1_seq1:E4.1.1.50, speD|comp15239_c0_seq1:argAB|comp15288_c0_seq1:E1.14.11.2|comp15856_c0_seq1:E6.3.1.2, glnA|comp17557_c0_seq1:ACY1|comp17612_c0_seq1:E4.1.1.50, speD|comp17939_c0_seq1:argB|comp17939_c2_seq1:argB|comp18061_c0_seq1:E1.2.1.3|comp18513_…
Metabolism; Amino Acid Metabolism; Cysteine and methionine metabolism;	PATH:ko00270	220	|comp10952_c0_seq1:mtnD, mtnZ, ADI1|comp11948_c0_seq1:E2.5.1.16, SRM, speE|comp13053_c0_seq1:mtnD, mtnZ, ADI1|comp14802_c0_seq1::E2.5.1.6, metK|comp14900_c1_seq1:E4.1.1.50, speD|comp15637_c0_seq1:E2.1.1.14, metE|comp16066_c0_seq1:E2.5.1.6, metK|comp17000_c0_seq1:E1.14.17.4|comp17612_c0_seq1:E4.1.1.50, speD|comp17682_c0_seq1:E2.5.1.6, metK|comp17682_c1_seq1:E2.5.1.6, metK|comp18842_c2_seq1:ACS|com…
Metabolism; Amino Acid Metabolism; Glycine, serine and threonine metabolism;	PATH:ko00260	108	|comp21116_c0_seq1:GLDC, gcvP|comp21339_c0_seq1:GLDC, gcvP|comp21339_c1_seq1:GLDC, gcvP|comp21339_c2_seq1:GLDC, gcvP|comp2139_c0_seq1:E1.4.3.21, AOC2, AOC3, tynA|comp21684_c0_seq1:betB, gbsA|comp22175_c0_seq1:E1.4.3.21, AOC2, AOC3, tynA|comp22175_c1_seq1:E1.4.3.21, AOC2, AOC3, tynA|comp22175_c2_seq1:E1.4.3.21, AOC2, AOC3, tynA|comp26434_c0_seq1:E1.4.3.21, AOC2, AOC3, tynA|comp26434_c0_seq2:E1.4.3…
Metabolism; Amino Acid Metabolism; Histidine metabolism;	PATH:ko00340	56	|comp18061_c0_seq1:E1.2.1.3|comp18513_c0_seq1:E1.2.1.3|comp29161_c2_seq2:E4.2.1.19, hisB|comp29161_c2_seq3:E4.2.1.19, hisB|comp29161_c2_seq4:E4.2.1.19, hisB|comp29161_c2_seq5:E4.2.1.19, hisB|comp29161_c2_seq6:E4.2.1.19, hisB|comp29161_c2_seq7:E4.2.1.19, hisB|comp32007_c0_seq1:E1.2.1.3|comp32007_c0_seq2:E1.2.1.3|comp32007_c1_seq1:E1.2.1.3|comp32007_c2_seq1:E1.2.1.3|comp33955_c3_seq1:hisD|comp34343…
Metabolism; Amino Acid Metabolism; Lysine biosynthesis;	PATH:ko00300	41	|comp17939_c0_seq1:argB|comp17939_c2_seq1:argB|comp27766_c0_seq1:dapB|comp27766_c0_seq2:dapB|comp27766_c1_seq1:dapB|comp27766_c1_seq3:dapB|comp29177_c0_seq1:dapB|comp29177_c0_seq2:dapB|comp29177_c0_seq3:dapB|comp29177_c0_seq4:dapB|comp29177_c0_seq5:dapB|comp29177_c0_seq6:dapB|comp29177_c0_seq7:dapB|comp29177_c0_seq8:dapB|comp31597_c0_seq1:dapA|comp35340_c0_seq2:lysA|comp44359_c0_seq1:E1.5.1.10|co…
Metabolism; Amino Acid Metabolism; Lysine degradation;	PATH:ko00310	58	|comp18061_c0_seq1:E1.2.1.3|comp18513_c0_seq1:E1.2.1.3|comp22025_c0_seq1:OGDH, sucA|comp23872_c1_seq1:DLST, sucB|comp23872_c1_seq2:DLST, sucB|comp23872_c1_seq3:DLST, sucB|comp29386_c1_seq1:E4.2.1.17, paaG|comp30636_c0_seq1:E2.3.1.9, atoB|comp30636_c0_seq3:E2.3.1.9, atoB|comp30907_c0_seq1:E4.2.1.17, paaG|comp30907_c0_seq2:E4.2.1.17, paaG|comp30907_c1_seq1:E4.2.1.17, paaG|comp32007_c0_seq1:E1.2.1.3…
Metabolism; Amino Acid Metabolism; Phenylalanine metabolism;	PATH:ko00360	148	|comp10070_c0_seq1:CYP73A|comp10102_c0_seq1:CYP73A|comp10678_c0_seq1:E2.1.1.104|comp10705_c0_seq1:PTAL|comp12450_c0_seq1:E1.11.1.7|comp13675_c0_seq1:E1.11.1.7|comp14403_c0_seq1:E1.11.1.7|comp14403_c1_seq1:E1.11.1.7|comp16220_c0_seq2:E1.11.1.7|comp16220_c0_seq4:E1.11.1.7|comp17433_c0_seq1:E4.3.1.24|comp18605_c0_seq1:E4.3.1.24|comp20444_c0_seq1:E1.11.1.7|comp20444_c1_seq1:E1.11.1.7|comp2139_c0_seq1…
Metabolism; Amino Acid Metabolism; Phenylalanine, tyrosine and tryptophan biosynthesis;	PATH:ko00400	147	|comp182_c0_seq1:E2.5.1.54, aroF, aroG, aroH|comp182_c1_seq1:E2.5.1.54, aroF, aroG, aroH|comp23964_c0_seq1:TAT|comp23964_c0_seq2:TAT|comp23964_c0_seq3:TAT|comp25940_c0_seq1:E2.6.1.1B, aspC|comp25940_c0_seq2:E2.6.1.1B, aspC|comp29631_c0_seq1:trpA|comp29932_c0_seq1:GOT2|comp29932_c0_seq2:GOT2|comp29942_c0_seq1:trpC|comp29942_c0_seq2:trpC|comp30175_c2_seq3:E4.2.1.20B, trpB|comp30940_c0_seq1:TAT|comp…
Metabolism; Amino Acid Metabolism; Tryptophan metabolism;	PATH:ko00380	90	|comp11039_c0_seq1:E1.14.13.9|comp11568_c0_seq1:katE, CAT|comp18061_c0_seq1:E1.2.1.3|comp18513_c0_seq1:E1.2.1.3|comp20377_c0_seq1:katE, CAT|comp21202_c0_seq1:katE, CAT|comp21202_c1_seq1:katE, CAT|comp22025_c0_seq1:OGDH, sucA|comp23284_c0_seq1:YUCCA|comp29386_c1_seq1:E4.2.1.17, paaG|comp30533_c0_seq1:katE, CAT|comp30533_c1_seq1:katE, CAT|comp30533_c2_seq1:katE, CAT|comp30636_c0_seq1:E2.3.1.9, atoB…
Metabolism; Amino Acid Metabolism; Tyrosine metabolism;	PATH:ko00350	101	|comp11710_c0_seq1:E1.2.1.16, gabD|comp2139_c0_seq1:E1.4.3.21, AOC2, AOC3, tynA|comp219_c0_seq1:E4.1.1.25|comp219_c1_seq1:E4.1.1.25|comp22175_c0_seq1:E1.4.3.21, AOC2, AOC3, tynA|comp22175_c1_seq1:E1.4.3.21, AOC2, AOC3, tynA|comp22175_c2_seq1:E1.4.3.21, AOC2, AOC3, tynA|comp22433_c0_seq1:E1.1.1.1, adh|comp22433_c0_seq2:E1.1.1.1, adh|comp22433_c1_seq1:E1.1.1.1, adh|comp23153_c0_seq1:E1.1.1.1, adh|c…
Metabolism; Amino Acid Metabolism; Valine, leucine and isoleucine biosynthesis;	PATH:ko00290	120	|comp11619_c0_seq1:E2.2.1.6S, ilvH, ilvN|comp16395_c0_seq1:PDHB, pdhB|comp16395_c1_seq1:PDHB, pdhB|comp18151_c0_seq1:PDHA, pdhA|comp18151_c0_seq2:PDHA, pdhA|comp19352_c0_seq1:E2.3.3.13, leuA|comp19352_c2_seq1:E2.3.3.13, leuA|comp25047_c1_seq1:VARS, valS|comp25047_c1_seq2:VARS, valS|comp25047_c1_seq3:VARS, valS|comp25047_c1_seq4:VARS, valS|comp25047_c1_seq6:VARS, valS|comp25047_c1_seq7:VARS, valS|…
Metabolism; Amino Acid Metabolism; Valine, leucine and isoleucine degradation;	PATH:ko00280	173	|comp10151_c0_seq1:HIBCH|comp13793_c0_seq1:ACAA1|comp18061_c0_seq1:E1.2.1.3|comp18513_c0_seq1:E1.2.1.3|comp26928_c0_seq1:E1.2.1.27, mmsA, iolA|comp29386_c1_seq1:E4.2.1.17, paaG|comp30636_c0_seq1:E2.3.1.9, atoB|comp30636_c0_seq3:E2.3.1.9, atoB|comp30907_c0_seq1:E4.2.1.17, paaG|comp30907_c0_seq2:E4.2.1.17, paaG|comp30907_c1_seq1:E4.2.1.17, paaG|comp30931_c0_seq1:E1.2.4.4A, bkdA1|comp30931_c1_seq1:E…
Metabolism; Biosynthesis of Other Secondary Metabolites; Butirosin and neomycin biosynthesis;	PATH:ko00524	20	|comp24937_c0_seq1:HK|comp24937_c0_seq2:HK|comp24937_c0_seq3:HK|comp24937_c0_seq4:HK|comp31393_c0_seq1:HK|comp31393_c1_seq1:HK|comp35590_c0_seq11:HK|comp35590_c0_seq12:HK|comp35590_c0_seq2:HK|comp35590_c0_seq6:HK|comp35590_c0_seq7:HK|comp36219_c0_seq4:HK|comp40798_c0_seq1:HK|comp43188_c0_seq1:HK|comp55772_c0_seq1:HK|comp35590_c0_seq4:HK|comp35590_c0_seq8:HK|comp36219_c0_seq2:HK|comp31066_c1_seq1:…
Metabolism; Biosynthesis of Other Secondary Metabolites; Caffeine metabolism;	PATH:ko00232	4	|comp36758_c2_seq1:E1.7.3.3|comp69081_c0_seq1:E1.7.3.3|comp36938_c0_seq1:XDH|comp36938_c0_seq2:XDH|
Metabolism; Biosynthesis of Other Secondary Metabolites; Flavone and flavonol biosynthesis;	PATH:ko00944	16	|comp11450_c0_seq1:E2.1.1.76|comp27979_c0_seq1:E2.1.1.76|comp27979_c0_seq2:E2.1.1.76|comp27979_c1_seq1:E2.1.1.76|comp32816_c0_seq1:E2.1.1.76|comp37084_c6_seq1:E2.1.1.76|comp37084_c6_seq2:E2.1.1.76|comp37385_c0_seq2:E2.1.1.76|comp51840_c0_seq1:E2.1.1.76|comp61513_c0_seq1:E2.1.1.76|comp37385_c0_seq1:E2.1.1.76|comp34873_c0_seq1:E2.1.1.76|comp32441_c0_seq1:E1.14.13.21|comp32816_c0_seq2:E2.1.1.76|comp…
Metabolism; Biosynthesis of Other Secondary Metabolites; Flavonoid biosynthesis;	PATH:ko00941	44	|comp10070_c0_seq1:CYP73A|comp10102_c0_seq1:CYP73A|comp10678_c0_seq1:E2.1.1.104|comp1579_c0_seq1:E2.3.1.74, bcsA|comp16811_c0_seq1:E2.3.1.74, bcsA|comp22166_c0_seq1:E2.3.1.74, bcsA|comp22166_c1_seq1:E2.3.1.74, bcsA|comp22422_c0_seq1:E2.1.1.104|comp23056_c0_seq1:E2.1.1.104|comp23359_c0_seq1:LAR|comp26856_c3_seq1:E2.1.1.104|comp29018_c0_seq1:E5.5.1.6|comp29397_c0_seq1:CYP73A|comp29397_c1_seq1:CYP73…
Metabolism; Biosynthesis of Other Secondary Metabolites; Isoquinoline alkaloid biosynthesis;	PATH:ko00950	45	|comp2139_c0_seq1:E1.4.3.21, AOC2, AOC3, tynA|comp219_c0_seq1:E4.1.1.25|comp219_c1_seq1:E4.1.1.25|comp22175_c0_seq1:E1.4.3.21, AOC2, AOC3, tynA|comp22175_c1_seq1:E1.4.3.21, AOC2, AOC3, tynA|comp22175_c2_seq1:E1.4.3.21, AOC2, AOC3, tynA|comp23964_c0_seq1:TAT|comp23964_c0_seq2:TAT|comp23964_c0_seq3:TAT|comp24898_c0_seq1:E4.1.1.25|comp24898_c0_seq2:E4.1.1.25|comp25940_c0_seq1:E2.6.1.1B, aspC|comp259…
Metabolism; Biosynthesis of Other Secondary Metabolites; Novobiocin biosynthesis;	PATH:ko00401	27	|comp23964_c0_seq1:TAT|comp23964_c0_seq2:TAT|comp23964_c0_seq3:TAT|comp25940_c0_seq1:E2.6.1.1B, aspC|comp25940_c0_seq2:E2.6.1.1B, aspC|comp30940_c0_seq1:TAT|comp30940_c0_seq2:TAT|comp30940_c0_seq3:TAT|comp30940_c0_seq6:TAT|comp33200_c0_seq1:TAT|comp35432_c4_seq20:hisC|comp35432_c4_seq27:hisC|comp35432_c4_seq3:hisC|comp35432_c4_seq4:hisC|comp35432_c4_seq9:hisC|comp55819_c0_seq1:E2.6.1.1B, aspC|com…
Metabolism; Biosynthesis of Other Secondary Metabolites; Phenylpropanoid biosynthesis;	PATH:ko00940	136	|comp10070_c0_seq1:CYP73A|comp10102_c0_seq1:CYP73A|comp10678_c0_seq1:E2.1.1.104|comp10705_c0_seq1:PTAL|comp12450_c0_seq1:E1.11.1.7|comp13675_c0_seq1:E1.11.1.7|comp14403_c0_seq1:E1.11.1.7|comp14403_c1_seq1:E1.11.1.7|comp16007_c0_seq1:E2.1.1.68, COMT|comp16220_c0_seq2:E1.11.1.7|comp16220_c0_seq4:E1.11.1.7|comp17433_c0_seq1:E4.3.1.24|comp18605_c0_seq1:E4.3.1.24|comp20444_c0_seq1:E1.11.1.7|comp20444_…
Metabolism; Biosynthesis of Other Secondary Metabolites; Stilbenoid, diarylheptanoid and gingerol biosynthesis;	PATH:ko00945	21	|comp10070_c0_seq1:CYP73A|comp10102_c0_seq1:CYP73A|comp10678_c0_seq1:E2.1.1.104|comp22422_c0_seq1:E2.1.1.104|comp23056_c0_seq1:E2.1.1.104|comp26856_c3_seq1:E2.1.1.104|comp29397_c0_seq1:CYP73A|comp29397_c1_seq1:CYP73A|comp38544_c0_seq1:E2.1.1.104|comp45352_c0_seq1:CYP73A|comp49566_c0_seq1:CYP73A|comp50295_c0_seq1:CYP73A|comp61791_c0_seq1:CYP98A, C3H|comp623_c0_seq1:E2.1.1.104|comp65001_c0_seq1:CYP…
Metabolism; Biosynthesis of Other Secondary Metabolites; Streptomycin biosynthesis;	PATH:ko00521	34	|comp15954_c0_seq1:E5.5.1.4, INO1|comp15954_c1_seq1:E5.5.1.4, INO1|comp16180_c1_seq1:E5.5.1.4, INO1|comp23513_c0_seq1:E3.1.3.25, IMPA, suhB|comp24937_c0_seq1:HK|comp24937_c0_seq2:HK|comp24937_c0_seq3:HK|comp24937_c0_seq4:HK|comp30609_c0_seq1:E5.5.1.4, INO1|comp31393_c0_seq1:HK|comp31393_c1_seq1:HK|comp35590_c0_seq11:HK|comp35590_c0_seq12:HK|comp35590_c0_seq2:HK|comp35590_c0_seq6:HK|comp35590_c0_s…
Metabolism; Biosynthesis of Other Secondary Metabolites; Tropane, piperidine and pyridine alkaloid biosynthesis;	PATH:ko00960	57	|comp16336_c0_seq1:E1.1.1.206|comp16336_c1_seq1:E1.1.1.206|comp16691_c0_seq1:E1.1.1.206|comp2139_c0_seq1:E1.4.3.21, AOC2, AOC3, tynA|comp22175_c0_seq1:E1.4.3.21, AOC2, AOC3, tynA|comp22175_c1_seq1:E1.4.3.21, AOC2, AOC3, tynA|comp22175_c2_seq1:E1.4.3.21, AOC2, AOC3, tynA|comp23964_c0_seq1:TAT|comp23964_c0_seq2:TAT|comp23964_c0_seq3:TAT|comp25940_c0_seq1:E2.6.1.1B, aspC|comp25940_c0_seq2:E2.6.1.1B,…
Metabolism; Carbohydrate Metabolism; Amino sugar and nucleotide sugar metabolism;	PATH:ko00520	245	|comp11506_c0_seq1:E5.3.1.8, manA|comp13753_c0_seq1:UGP2, galU, galF|comp15966_c0_seq1:galE, GALE|comp16560_c0_seq1:E2.7.7.22, manC|comp16902_c0_seq1:E5.1.3.6|comp17404_c1_seq1:GME|comp17447_c0_seq1:GAUT|comp17447_c1_seq1:GAUT|comp17447_c2_seq1:GAUT|comp18038_c0_seq1:E5.3.1.8, manA|comp18498_c0_seq1:USP|comp20208_c2_seq1:E2.4.2.24|comp20783_c0_seq1:GAUT|comp20783_c1_seq1:GAUT|comp20783_c2_seq1:GA…
Metabolism; Carbohydrate Metabolism; Ascorbate and aldarate metabolism;	PATH:ko00053	76	|comp15742_c0_seq1:E1.6.5.4|comp15742_c1_seq1:E1.6.5.4|comp15742_c2_seq1:E1.6.5.4|comp17404_c1_seq1:GME|comp18061_c0_seq1:E1.2.1.3|comp18513_c0_seq1:E1.2.1.3|comp21409_c0_seq1:E1.11.1.11|comp24010_c0_seq1:GME|comp26848_c0_seq1:VTC4|comp27926_c0_seq1:E1.11.1.11|comp27926_c1_seq1:E1.11.1.11|comp28212_c0_seq1:VTC2|comp28212_c0_seq2:VTC2|comp28212_c1_seq1:VTC2|comp29341_c1_seq3:E1.11.1.11|comp29341_c…
Metabolism; Carbohydrate Metabolism; Butanoate metabolism;	PATH:ko00650	73	|comp11619_c0_seq1:E2.2.1.6S, ilvH, ilvN|comp11710_c0_seq1:E1.2.1.16, gabD|comp16395_c0_seq1:PDHB, pdhB|comp16395_c1_seq1:PDHB, pdhB|comp18151_c0_seq1:PDHA, pdhA|comp18151_c0_seq2:PDHA, pdhA|comp26686_c0_seq1:PDHB, pdhB|comp26686_c0_seq2:PDHB, pdhB|comp26686_c0_seq3:PDHB, pdhB|comp29386_c1_seq1:E4.2.1.17, paaG|comp30636_c0_seq1:E2.3.1.9, atoB|comp30636_c0_seq3:E2.3.1.9, atoB|comp30907_c0_seq1:E4.…
Metabolism; Carbohydrate Metabolism; C5-Branched dibasic acid metabolism;	PATH:ko00660	10	|comp11619_c0_seq1:E2.2.1.6S, ilvH, ilvN|comp36519_c1_seq1:E2.2.1.6L, ilvB, ilvG, ilvI|comp46654_c0_seq1:E2.2.1.6L, ilvB, ilvG, ilvI|comp60919_c0_seq1:E2.2.1.6L, ilvB, ilvG, ilvI|comp70327_c0_seq1:E2.2.1.6L, ilvB, ilvG, ilvI|comp29611_c0_seq1:leuD|comp30888_c0_seq1:E2.2.1.6S, ilvH, ilvN|comp2094_c0_seq1:leuD|comp33361_c0_seq1:E2.2.1.6S, ilvH, ilvN|comp31042_c0_seq1:leuC|
Metabolism; Carbohydrate Metabolism; Citrate cycle (TCA cycle);	PATH:ko00020	205	|comp10120_c0_seq1:IDH1, IDH2, icd|comp10563_c0_seq1:ACLY|comp12294_c0_seq1:ACLY|comp12294_c1_seq1:ACLY|comp16395_c0_seq1:PDHB, pdhB|comp16395_c1_seq1:PDHB, pdhB|comp18151_c0_seq1:PDHA, pdhA|comp18151_c0_seq2:PDHA, pdhA|comp1985_c0_seq1:E4.1.1.49, pckA|comp2025_c0_seq1:MDH2|comp21838_c0_seq1:IDH3|comp21916_c1_seq1:ACO, acnA|comp21916_c2_seq1:ACO, acnA|comp22025_c0_seq1:OGDH, sucA|comp23681_c0_seq…
Metabolism; Carbohydrate Metabolism; Fructose and mannose metabolism;	PATH:ko00051	192	|comp10340_c0_seq1:FBP, fbp|comp11506_c0_seq1:E5.3.1.8, manA|comp12123_c0_seq1:FBP, fbp|comp13231_c0_seq1:FBP, fbp|comp15179_c0_seq1:xylA|comp16560_c0_seq1:E2.7.7.22, manC|comp18038_c0_seq1:E5.3.1.8, manA|comp18919_c0_seq1:E1.1.1.14, gutB|comp19348_c0_seq1:FBA, fbaA|comp20046_c0_seq1:ALDO, fbaB|comp20046_c1_seq1:ALDO, fbaB|comp20046_c2_seq1:ALDO, fbaB|comp20483_c0_seq1:PFK, pfk|comp21840_c0_seq1:…
Metabolism; Carbohydrate Metabolism; Galactose metabolism;	PATH:ko00052	132	|comp11786_c0_seq1:lacZ|comp13126_c0_seq1:E2.4.1.67|comp13753_c0_seq1:UGP2, galU, galF|comp15966_c0_seq1:galE, GALE|comp16329_c0_seq1:E3.2.1.22B, galA, rafA|comp16329_c0_seq2:E3.2.1.22B, galA, rafA|comp16329_c0_seq3:E3.2.1.22B, galA, rafA|comp16329_c0_seq4:E3.2.1.22B, galA, rafA|comp16329_c0_seq6:E3.2.1.22B, galA, rafA|comp20483_c0_seq1:PFK, pfk|comp24719_c2_seq1:PFK, pfk|comp24719_c6_seq1:PFK, p…
Metabolism; Carbohydrate Metabolism; Glycolysis / Gluconeogenesis;	PATH:ko00010	379	|comp10340_c0_seq1:FBP, fbp|comp1180_c0_seq1:E4.1.1.1, pdc|comp12123_c0_seq1:FBP, fbp|comp12223_c0_seq1:E5.1.3.15|comp12982_c0_seq1:PGAM, gpm|comp12982_c1_seq1:PGAM, gpm|comp13231_c0_seq1:FBP, fbp|comp14084_c0_seq1:GAPDH, gapA|comp14961_c1_seq1:GAPDH, gapA|comp15639_c0_seq1:ENO, eno|comp16087_c0_seq1:E4.1.1.1, pdc|comp16087_c1_seq1:E4.1.1.1, pdc|comp16395_c0_seq1:PDHB, pdhB|comp16395_c1_seq1:PDHB…
Metabolism; Carbohydrate Metabolism; Glyoxylate and dicarboxylate metabolism;	PATH:ko00630	86	|comp15034_c0_seq1:rbcL|comp16601_c0_seq1:E1.2.1.2|comp16601_c1_seq1:E1.2.1.2|comp1716_c0_seq1:rbcS|comp2025_c0_seq1:MDH2|comp21916_c1_seq1:ACO, acnA|comp21916_c2_seq1:ACO, acnA|comp24943_c0_seq1:ACO, acnA|comp24943_c1_seq1:ACO, acnA|comp24943_c2_seq1:ACO, acnA|comp26587_c0_seq1:E1.2.1.2|comp26748_c0_seq1:E3.5.1.49|comp26748_c0_seq10:E3.5.1.49|comp26748_c0_seq3:E3.5.1.49|comp26748_c0_seq5:E3.5.1.…
Metabolism; Carbohydrate Metabolism; Inositol phosphate metabolism;	PATH:ko00562	175	|comp15954_c0_seq1:E5.5.1.4, INO1|comp15954_c1_seq1:E5.5.1.4, INO1|comp16180_c1_seq1:E5.5.1.4, INO1|comp17623_c0_seq1:ITPK1|comp20875_c0_seq1:PLCD|comp22888_c1_seq1:MINPP1|comp22888_c1_seq2:MINPP1|comp22888_c1_seq3:MINPP1|comp23513_c0_seq1:E3.1.3.25, IMPA, suhB|comp23917_c1_seq1:TPI, tpiA|comp23917_c1_seq2:TPI, tpiA|comp25003_c0_seq1:ITPK1|comp25992_c0_seq1:E3.1.3.67, PTEN|comp26410_c0_seq1:E3.1.…
Metabolism; Carbohydrate Metabolism; Pentose and glucuronate interconversions;	PATH:ko00040	110	|comp10991_c0_seq1:E4.2.2.2, pel|comp12155_c0_seq1:E3.1.1.11|comp13556_c0_seq1:E3.1.1.11|comp13753_c0_seq1:UGP2, galU, galF|comp15179_c0_seq1:xylA|comp17373_c0_seq1:E2.7.1.17|comp18061_c0_seq1:E1.2.1.3|comp18513_c0_seq1:E1.2.1.3|comp20544_c0_seq1:E4.2.2.2, pel|comp20544_c0_seq2:E4.2.2.2, pel|comp20592_c0_seq1:E2.7.1.17|comp21353_c0_seq1:E3.1.1.11|comp21353_c0_seq2:E3.1.1.11|comp24104_c0_seq1:xylA…
Metabolism; Carbohydrate Metabolism; Pentose phosphate pathway;	PATH:ko00030	178	|comp10340_c0_seq1:FBP, fbp|comp12123_c0_seq1:FBP, fbp|comp13231_c0_seq1:FBP, fbp|comp15455_c0_seq1:E1.1.1.44, PGD, gnd|comp15455_c0_seq2:E1.1.1.44, PGD, gnd|comp15626_c0_seq1:E1.1.1.44, PGD, gnd|comp15626_c1_seq1:E1.1.1.44, PGD, gnd|comp19348_c0_seq1:FBA, fbaA|comp20046_c0_seq1:ALDO, fbaB|comp20046_c1_seq1:ALDO, fbaB|comp20046_c2_seq1:ALDO, fbaB|comp20483_c0_seq1:PFK, pfk|comp20823_c0_seq1:E1.1.…
Metabolism; Carbohydrate Metabolism; Propanoate metabolism;	PATH:ko00640	123	|comp10151_c0_seq1:HIBCH|comp11792_c0_seq1:accC|comp13874_c0_seq1:ACAC|comp17695_c0_seq1:accC|comp18061_c0_seq1:E1.2.1.3|comp18513_c0_seq1:E1.2.1.3|comp21170_c0_seq1:ACAC|comp21170_c1_seq1:ACAC|comp26928_c0_seq1:E1.2.1.27, mmsA, iolA|comp29386_c1_seq1:E4.2.1.17, paaG|comp29619_c0_seq9:ACSS, acs|comp30636_c0_seq1:E2.3.1.9, atoB|comp30636_c0_seq3:E2.3.1.9, atoB|comp30907_c0_seq1:E4.2.1.17, paaG|com…
Metabolism; Carbohydrate Metabolism; Pyruvate metabolism;	PATH:ko00620	308	|comp10241_c0_seq1:E3.1.2.6, gloB|comp11792_c0_seq1:accC|comp13874_c0_seq1:ACAC|comp14789_c0_seq1:ppc|comp14913_c0_seq1:ppc|comp15649_c0_seq1:E4.4.1.5, GLO1, gloA|comp15649_c0_seq2:E4.4.1.5, GLO1, gloA|comp16395_c0_seq1:PDHB, pdhB|comp16395_c1_seq1:PDHB, pdhB|comp17695_c0_seq1:accC|comp18061_c0_seq1:E1.2.1.3|comp18151_c0_seq1:PDHA, pdhA|comp18151_c0_seq2:PDHA, pdhA|comp18513_c0_seq1:E1.2.1.3|comp…
Metabolism; Carbohydrate Metabolism; Starch and sucrose metabolism;	PATH:ko00500	290	|comp10546_c0_seq1:E3.2.1.4|comp11025_c0_seq1:E2.4.1.18, glgB|comp11025_c1_seq1:E2.4.1.18, glgB|comp12155_c0_seq1:E3.1.1.11|comp13556_c0_seq1:E3.1.1.11|comp13753_c0_seq1:UGP2, galU, galF|comp15584_c0_seq1:E2.4.1.13|comp15584_c1_seq1:E2.4.1.13|comp15610_c0_seq1:E2.4.1.13|comp16102_c0_seq1:E2.4.1.13|comp16902_c0_seq1:E5.1.3.6|comp17223_c0_seq1:E2.4.1.13|comp17223_c0_seq2:E2.4.1.13|comp17447_c0_seq1…
Metabolism; Energy Metabolism; Carbon fixation in photosynthetic organisms;	PATH:ko00710	295	|comp10340_c0_seq1:FBP, fbp|comp12123_c0_seq1:FBP, fbp|comp13231_c0_seq1:FBP, fbp|comp14789_c0_seq1:ppc|comp14913_c0_seq1:ppc|comp15034_c0_seq1:rbcL|comp1716_c0_seq1:rbcS|comp19348_c0_seq1:FBA, fbaA|comp19557_c0_seq1:ppc|comp1973_c0_seq1:PK, pyk|comp1973_c1_seq1:PK, pyk|comp1985_c0_seq1:E4.1.1.49, pckA|comp19965_c0_seq1:PGK, pgk|comp19965_c1_seq1:PGK, pgk|comp20046_c0_seq1:ALDO, fbaB|comp20046_c1…
Metabolism; Energy Metabolism; Carbon fixation pathways in prokaryotes;	PATH:ko00720	146	|comp10120_c0_seq1:IDH1, IDH2, icd|comp10563_c0_seq1:ACLY|comp11792_c0_seq1:accC|comp12294_c0_seq1:ACLY|comp12294_c1_seq1:ACLY|comp14789_c0_seq1:ppc|comp14913_c0_seq1:ppc|comp17695_c0_seq1:accC|comp19557_c0_seq1:ppc|comp20549_c0_seq1:ppc|comp21576_c0_seq1:ppc|comp21916_c1_seq1:ACO, acnA|comp21916_c2_seq1:ACO, acnA|comp22858_c0_seq1:ppc|comp22858_c1_seq1:ppc|comp22858_c1_seq2:ppc|comp23456_c0_seq1…
Metabolism; Energy Metabolism; Methane metabolism;	PATH:ko00680	283	|comp10340_c0_seq1:FBP, fbp|comp11568_c0_seq1:katE, CAT|comp12123_c0_seq1:FBP, fbp|comp12450_c0_seq1:E1.11.1.7|comp12982_c0_seq1:PGAM, gpm|comp12982_c1_seq1:PGAM, gpm|comp13231_c0_seq1:FBP, fbp|comp13675_c0_seq1:E1.11.1.7|comp14403_c0_seq1:E1.11.1.7|comp14403_c1_seq1:E1.11.1.7|comp14789_c0_seq1:ppc|comp14913_c0_seq1:ppc|comp15639_c0_seq1:ENO, eno|comp16220_c0_seq2:E1.11.1.7|comp16220_c0_seq4:E1.1…
Metabolism; Energy Metabolism; Nitrogen metabolism;	PATH:ko00910	177	|comp10250_c0_seq1:E6.3.1.2, glnA|comp10250_c1_seq1:E6.3.1.2, glnA|comp10362_c0_seq1:E4.2.1.104, cynS|comp10362_c1_seq1:E4.2.1.104, cynS|comp10705_c0_seq1:PTAL|comp10833_c0_seq1:E6.3.1.2, glnA|comp15856_c0_seq1:E6.3.1.2, glnA|comp16230_c0_seq1:E1.7.1.1|comp17433_c0_seq1:E4.3.1.24|comp18605_c0_seq1:E4.3.1.24|comp20323_c0_seq1:E1.4.1.3|comp20323_c1_seq1:E1.4.1.3|comp21496_c0_seq1:E1.4.1.3|comp21514…
Metabolism; Energy Metabolism; Oxidative phosphorylation;	PATH:ko00190	404	|comp10436_c0_seq1:ATPeFH, ATP14|comp10626_c0_seq1:COX6A|comp10638_c0_seq1:NDUFS7|comp10979_c0_seq1:ATPeVE, ATP6E|comp1112_c0_seq1:E3.6.1.1, ppa|comp11486_c0_seq1:ATPeF1D, ATP5D|comp11530_c0_seq1:ND1|comp11530_c0_seq2:ND1|comp11604_c0_seq1:COX4|comp11989_c0_seq1:ND5|comp12016_c0_seq1:COX4|comp13150_c0_seq1:ATPeF1A, ATP5A1|comp13380_c0_seq1:NDUFB5|comp14106_c0_seq1:ATPeVG, ATP6G1|comp14459_c0_seq1…
Metabolism; Energy Metabolism; Photosynthesis - antenna proteins;	PATH:ko00196	48	|comp11060_c0_seq1:LHCB6|comp16726_c0_seq1:LHCA1|comp16726_c0_seq2:LHCA1|comp16726_c1_seq1:LHCA1|comp17418_c0_seq1:LHCB6|comp17418_c1_seq1:LHCB4|comp19435_c0_seq1:LHCA4|comp20406_c0_seq1:LHCB3|comp20406_c1_seq1:LHCB3|comp21721_c0_seq1:LHCB5|comp21721_c0_seq2:LHCB5|comp22518_c0_seq1:LHCB2|comp22518_c1_seq1:LHCB2|comp24720_c0_seq1:LHCA2|comp24720_c1_seq1:LHCA2|comp32814_c0_seq1:LHCB4|comp32814_c0_s…
Metabolism; Energy Metabolism; Photosynthesis;	PATH:ko00195	106	|comp11244_c1_seq1:psaO|comp11635_c0_seq1:psaH|comp1289_c0_seq1:psaG|comp14572_c0_seq1:petC|comp14572_c1_seq1:petC|comp16021_c0_seq1:petF|comp17711_c0_seq1:psbP|comp17711_c1_seq1:psbP|comp19632_c0_seq1:psaD|comp20904_c0_seq1:petE|comp21792_c0_seq1:psaH|comp22091_c1_seq1:petH|comp22091_c2_seq1:petH|comp22467_c0_seq1:psb27|comp23363_c0_seq1:psbQ|comp23436_c0_seq1:petF|comp23563_c0_seq2:psbQ|comp241…
Metabolism; Energy Metabolism; Photosynthesis proteins;	BR:ko00194	156	|comp11060_c0_seq1:LHCB6|comp11244_c1_seq1:psaO|comp11635_c0_seq1:psaH|comp1289_c0_seq1:psaG|comp14572_c0_seq1:petC|comp14572_c1_seq1:petC|comp16021_c0_seq1:petF|comp16726_c0_seq1:LHCA1|comp16726_c0_seq2:LHCA1|comp16726_c1_seq1:LHCA1|comp17418_c0_seq1:LHCB6|comp17418_c1_seq1:LHCB4|comp17711_c0_seq1:psbP|comp17711_c1_seq1:psbP|comp19435_c0_seq1:LHCA4|comp19632_c0_seq1:psaD|comp20406_c0_seq1:LHCB3|…
Metabolism; Energy Metabolism; Sulfur metabolism;	PATH:ko00920	77	|comp13501_c0_seq1:E2.7.7.4C, met3|comp191_c0_seq1:ATCYSC1|comp191_c1_seq1:ATCYSC1|comp23916_c0_seq1:E1.8.3.1, SUOX|comp23916_c0_seq2:E1.8.3.1, SUOX|comp23916_c0_seq6:E1.8.3.1, SUOX|comp23916_c0_seq8:E1.8.3.1, SUOX|comp24472_c0_seq1:cysK|comp24472_c0_seq2:cysK|comp24472_c0_seq3:cysK|comp24472_c0_seq4:cysK|comp24742_c1_seq1:E2.5.1.48, metB|comp24860_c0_seq1:cysK|comp24860_c1_seq1:cysK|comp24860_c2…
Metabolism; Enzyme Families; Cytochrome P450;	BR:ko00199	52	|comp10070_c0_seq1:CYP73A|comp10102_c0_seq1:CYP73A|comp17950_c1_seq1:CYP90B1, DWF4|comp19368_c0_seq1:CYP90B1, DWF4|comp19368_c1_seq2:CYP90B1, DWF4|comp29125_c1_seq1:KAO|comp29125_c2_seq1:KAO|comp29397_c0_seq1:CYP73A|comp29397_c1_seq1:CYP73A|comp32039_c2_seq1:CYP90A1, CPD|comp32039_c2_seq3:CYP90A1, CPD|comp33179_c0_seq3:KAO|comp33179_c0_seq4:KAO|comp33192_c0_seq2:KAO|comp37109_c0_seq1:E1.14.13.93|…
Metabolism; Enzyme Families; Peptidases;	BR:ko01002	558	|comp10352_c0_seq1:CTSA|comp11376_c0_seq1:ESP1|comp11376_c1_seq1:ESP1|comp11947_c0_seq1:MMP9|comp11973_c0_seq1:MMP9|comp13790_c0_seq1:CTSH|comp14543_c0_seq1:ggt|comp15792_c0_seq1:OTUD5, DUBA|comp15792_c0_seq2:OTUD5, DUBA|comp15792_c0_seq3:OTUD5, DUBA|comp16582_c0_seq1:CTSA|comp16582_c1_seq1:CTSA|comp16999_c0_seq1:PSMD14, RPN11, POH1|comp16999_c0_seq2:PSMD14, RPN11, POH1|comp16999_c1_seq1:PSMD14, …
Metabolism; Enzyme Families; Protein kinases;	BR:ko01001	603	|comp10283_c0_seq1:P38|comp11661_c0_seq1:PIK3R4, VPS15|comp14631_c0_seq1:CSNK2A|comp15912_c0_seq1:TP53RK, PRPK|comp16189_c0_seq2:CPK|comp18174_c0_seq1:CDK8_11|comp18174_c1_seq2:CDK8_11|comp19105_c0_seq1::SNRK2|comp19192_c0_seq2:AURKX|comp19192_c1_seq1:AURKX|comp20408_c0_seq1:MPK6|comp20408_c1_seq1:MPK6|comp20679_c0_seq1:ERK1_2|comp20679_c1_seq1:ERK1_2|comp20853_c0_seq1:CRKRS|comp22046_c0_seq1:WNK…
Metabolism; Glycan Biosynthesis and Metabolism; Glycosaminoglycan biosynthesis - chondroitin sulfate;	PATH:ko00532	1	|comp33400_c0_seq1:B3GAT3|
Metabolism; Glycan Biosynthesis and Metabolism; Glycosaminoglycan biosynthesis - heparan sulfate;	PATH:ko00534	4	|comp31034_c0_seq2:EXT2|comp33616_c0_seq2:EXT2|comp33616_c0_seq1:EXT2|comp33400_c0_seq1:B3GAT3|
Metabolism; Glycan Biosynthesis and Metabolism; Glycosaminoglycan degradation;	PATH:ko00531	46	|comp25383_c0_seq1:HPSE|comp25383_c0_seq3:HPSE|comp32001_c1_seq1:HEXA_B|comp34590_c0_seq10:NAGLU|comp34590_c0_seq12:NAGLU|comp34590_c0_seq13:NAGLU|comp34590_c0_seq15:NAGLU|comp34590_c0_seq18:NAGLU|comp34590_c0_seq19:NAGLU|comp34590_c0_seq2:NAGLU|comp34590_c0_seq21:NAGLU|comp34590_c0_seq3:NAGLU|comp34590_c0_seq6:NAGLU|comp34590_c0_seq7:NAGLU|comp34590_c0_seq8:NAGLU|comp34880_c0_seq1:HGSNAT|comp355…
Metabolism; Glycan Biosynthesis and Metabolism; Glycosphingolipid biosynthesis - ganglio series;	PATH:ko00604	17	|comp32001_c1_seq1:HEXA_B|comp36411_c0_seq10:GLB1, ELNR1|comp36411_c0_seq11:GLB1, ELNR1|comp36411_c0_seq12:GLB1, ELNR1|comp36411_c0_seq13:GLB1, ELNR1|comp36411_c0_seq15:GLB1, ELNR1|comp36411_c0_seq3:GLB1, ELNR1|comp36411_c0_seq7:GLB1, ELNR1|comp36411_c0_seq8:GLB1, ELNR1|comp36411_c0_seq9:GLB1, ELNR1|comp46689_c0_seq1:HEXA_B|comp30878_c0_seq1:HEXA_B|comp36411_c0_seq5:GLB1, ELNR1|comp36411_c0_seq1:…
Metabolism; Glycan Biosynthesis and Metabolism; Glycosphingolipid biosynthesis - globo series;	PATH:ko00603	30	|comp16329_c0_seq1:E3.2.1.22B, galA, rafA|comp16329_c0_seq2:E3.2.1.22B, galA, rafA|comp16329_c0_seq3:E3.2.1.22B, galA, rafA|comp16329_c0_seq4:E3.2.1.22B, galA, rafA|comp16329_c0_seq6:E3.2.1.22B, galA, rafA|comp1725_c0_seq1:A4GALT|comp29526_c0_seq1:E3.2.1.22B, galA, rafA|comp29526_c1_seq1:E3.2.1.22B, galA, rafA|comp29526_c1_seq2:E3.2.1.22B, galA, rafA|comp29526_c1_seq3:E3.2.1.22B, galA, rafA|comp2…
Metabolism; Glycan Biosynthesis and Metabolism; Glycosylphosphatidylinositol(GPI)-anchor biosynthesis;	PATH:ko00563	80	|comp15668_c0_seq1:DPM2|comp29707_c0_seq2:PIGA, GPI3|comp30442_c0_seq5:GAA1|comp31797_c0_seq2:PIGX|comp33065_c0_seq1:PIGP, GPI19, DSCR5|comp33065_c0_seq11:PIGP, GPI19, DSCR5|comp33065_c0_seq12:PIGP, GPI19, DSCR5|comp33065_c0_seq2:PIGP, GPI19, DSCR5|comp33065_c0_seq3:PIGP, GPI19, DSCR5|comp33065_c0_seq4:PIGP, GPI19, DSCR5|comp33065_c0_seq7:PIGP, GPI19, DSCR5|comp33065_c0_seq8:PIGP, GPI19, DSCR5|co…
Metabolism; Glycan Biosynthesis and Metabolism; Glycosyltransferases;	BR:ko01003	449	|comp10559_c0_seq1:CESA|comp10712_c0_seq1:KTR1_3|comp11206_c0_seq1:SGT1|comp11720_c1_seq1:CESA|comp12414_c0_seq1:CALS|comp12519_c0_seq1:CALS|comp14288_c0_seq1:E2.4.1.218|comp14865_c0_seq1:XXT|comp14905_c0_seq1:SGT1|comp15273_c0_seq1:E2.4.1.173|comp15584_c0_seq1:E2.4.1.13|comp15584_c1_seq1:E2.4.1.13|comp15610_c0_seq1:E2.4.1.13|comp16093_c0_seq1:WAXY|comp16093_c0_seq2:WAXY|comp16093_c0_seq3:WAXY|co…
Metabolism; Glycan Biosynthesis and Metabolism; Lipopolysaccharide biosynthesis;	PATH:ko00540	32	|comp27267_c0_seq1:lpxC|comp27267_c0_seq2:lpxC|comp27267_c0_seq3:lpxC|comp27267_c0_seq4:lpxC|comp27267_c0_seq5:lpxC|comp27267_c0_seq6:lpxC|comp27267_c0_seq7:lpxC|comp27267_c0_seq8:lpxC|comp27267_c0_seq9:lpxC|comp29946_c0_seq7:lpxA|comp29946_c0_seq8:lpxA|comp29946_c0_seq9:lpxA|comp33809_c0_seq11:kdsA|comp33809_c0_seq2:kdsA|comp37356_c2_seq12:kdtA|comp37356_c2_seq13:kdtA|comp37356_c2_seq14:kdtA|com…
Metabolism; Glycan Biosynthesis and Metabolism; Lipopolysaccharide biosynthesis proteins;	BR:ko01005	32	|comp27267_c0_seq1:lpxC|comp27267_c0_seq2:lpxC|comp27267_c0_seq3:lpxC|comp27267_c0_seq4:lpxC|comp27267_c0_seq5:lpxC|comp27267_c0_seq6:lpxC|comp27267_c0_seq7:lpxC|comp27267_c0_seq8:lpxC|comp27267_c0_seq9:lpxC|comp29946_c0_seq7:lpxA|comp29946_c0_seq8:lpxA|comp29946_c0_seq9:lpxA|comp33809_c0_seq11:kdsA|comp33809_c0_seq2:kdsA|comp37356_c2_seq12:kdtA|comp37356_c2_seq13:kdtA|comp37356_c2_seq14:kdtA|com…
Metabolism; Glycan Biosynthesis and Metabolism; N-Glycan biosynthesis;	PATH:ko00510	133	|comp12210_c0_seq1:MAN2|comp15668_c0_seq1:DPM2|comp16057_c0_seq1:OST1, RPN1|comp20522_c0_seq1:OST2, DAD1|comp24672_c0_seq1:STT3|comp26701_c0_seq1:MAN1|comp26701_c1_seq1:MAN1|comp26701_c2_seq1:MAN1|comp26701_c3_seq1:MAN1|comp28060_c0_seq1:WBP1|comp28060_c1_seq1:WBP1|comp29159_c0_seq1:DPM1|comp29524_c1_seq1:STT3|comp29524_c1_seq2:STT3|comp29524_c2_seq1:STT3|comp29978_c0_seq1:ALG5|comp29978_c0_seq2:…
Metabolism; Glycan Biosynthesis and Metabolism; Other glycan degradation;	PATH:ko00511	44	|comp11786_c0_seq1:lacZ|comp32001_c1_seq1:HEXA_B|comp35673_c0_seq1:MAN2B1, LAMAN|comp35673_c0_seq17:E3.2.1.24|comp35673_c0_seq2:MAN2B1, LAMAN|comp35673_c0_seq20:MAN2B1, LAMAN|comp35673_c0_seq25:E3.2.1.24|comp35673_c0_seq34:E3.2.1.24|comp35673_c0_seq35:E3.2.1.24|comp35673_c0_seq39:MAN2B1, LAMAN|comp35673_c0_seq42:E3.2.1.24|comp35673_c0_seq46:E3.2.1.24|comp35673_c0_seq52:E3.2.1.24|comp35673_c0_seq6…
Metabolism; Glycan Biosynthesis and Metabolism; Other types of O-glycan biosynthesis;	PATH:ko00514	10	|comp10712_c0_seq1:KTR1_3|comp36317_c0_seq5:POFUT|comp7773_c0_seq1:RUMI, KTELC1|comp36317_c0_seq6:POFUT|comp36317_c0_seq4:POFUT|comp36317_c0_seq7:POFUT|comp36547_c0_seq6:OGT|comp36547_c0_seq4:OGT|comp36547_c0_seq5:OGT|comp36547_c0_seq2:OGT|
Metabolism; Glycan Biosynthesis and Metabolism; Peptidoglycan biosynthesis;	PATH:ko00550	1	|comp30967_c0_seq1:murG|
Metabolism; Glycan Biosynthesis and Metabolism; Proteoglycans;	BR:ko00535	4	|comp36737_c0_seq1:SMC3, CSPG6|comp69290_c0_seq1:SDC|comp36737_c0_seq3:SMC3, CSPG6|comp36737_c0_seq4:SMC3, CSPG6|
Metabolism; Glycan Biosynthesis and Metabolism; Various types of N-glycan biosynthesis;	PATH:ko00513	102	|comp12210_c0_seq1:MAN2|comp16057_c0_seq1:OST1, RPN1|comp20522_c0_seq1:OST2, DAD1|comp24672_c0_seq1:STT3|comp26701_c0_seq1:MAN1|comp26701_c1_seq1:MAN1|comp26701_c2_seq1:MAN1|comp26701_c3_seq1:MAN1|comp28060_c0_seq1:WBP1|comp28060_c1_seq1:WBP1|comp29192_c0_seq1:E2.4.1.214|comp29192_c0_seq2:E2.4.1.214|comp29192_c1_seq1:E2.4.1.214|comp29524_c1_seq1:STT3|comp29524_c1_seq2:STT3|comp29524_c2_seq1:STT3|…
Metabolism; Lipid Metabolism; Arachidonic acid metabolism;	PATH:ko00590	22	|comp14543_c0_seq1:ggt|comp217_c0_seq1:TGL4|comp25767_c1_seq1:E1.11.1.9|comp26376_c0_seq1:E5.3.99.3, PTGES|comp30821_c0_seq1:ggt|comp34238_c2_seq1:PLA2G|comp34238_c2_seq2:PLA2G|comp39083_c0_seq1:TGL4|comp4062_c0_seq1:E1.11.1.9|comp41647_c0_seq1:TGL4|comp41947_c0_seq1:TGL4|comp61336_c0_seq1:TGL4|comp36234_c0_seq1:E3.3.2.6, LTA4H|comp34967_c0_seq2:ggt|comp34967_c0_seq1:ggt|comp26376_c0_seq2:E5.3.99…
Metabolism; Lipid Metabolism; Biosynthesis of unsaturated fatty acids;	PATH:ko01040	68	|comp13793_c0_seq1:ACAA1|comp13845_c0_seq1:SCD, desC|comp16444_c0_seq1:E1.3.3.6, ACOX1, ACOX3|comp16863_c0_seq1:E1.3.3.6, ACOX1, ACOX3|comp16863_c0_seq2:E1.3.3.6, ACOX1, ACOX3|comp18744_c0_seq1:TER|comp20423_c0_seq1:E1.3.3.6, ACOX1, ACOX3|comp20423_c0_seq2:E1.3.3.6, ACOX1, ACOX3|comp20423_c0_seq3:E1.3.3.6, ACOX1, ACOX3|comp20423_c0_seq4:E1.3.3.6, ACOX1, ACOX3|comp21627_c0_seq1:E1.3.3.6, ACOX1, AC…
Metabolism; Lipid Metabolism; Ether lipid metabolism;	PATH:ko00565	58	|comp17024_c0_seq1:E3.1.4.4, PLD|comp18411_c0_seq1:LPT1, ALE1|comp18756_c0_seq1:E3.1.4.4, PLD|comp18756_c0_seq2:E3.1.4.4, PLD|comp18756_c0_seq3:E3.1.4.4, PLD|comp217_c0_seq1:TGL4|comp25784_c0_seq1:LPCAT1_2|comp25784_c0_seq2:LPCAT1_2|comp25784_c0_seq3:LPCAT1_2|comp25784_c0_seq4:LPCAT1_2|comp25784_c0_seq5:LPCAT1_2|comp25784_c0_seq6:LPCAT1_2|comp25784_c0_seq7:LPCAT1_2|comp25784_c0_seq8:LPCAT1_2|comp…
Metabolism; Lipid Metabolism; Fatty acid biosynthesis;	PATH:ko00061	76	|comp11792_c0_seq1:accC|comp13874_c0_seq1:ACAC|comp17695_c0_seq1:accC|comp20511_c0_seq1:fabI|comp20511_c0_seq2:fabI|comp20511_c1_seq1:fabI|comp21170_c0_seq1:ACAC|comp21170_c1_seq1:ACAC|comp22365_c0_seq1:FATB|comp23853_c0_seq1:DESA1|comp23853_c1_seq1:DESA1|comp24378_c2_seq1:fabG|comp24378_c4_seq1:fabG|comp24719_c1_seq1:FATB|comp24719_c4_seq1:FATB|comp29059_c0_seq1:fabG|comp31565_c0_seq1:fabF|comp3…
Metabolism; Lipid Metabolism; Fatty acid elongation in mitochondria;	PATH:ko00062	8	|comp31076_c0_seq3:PPT|comp31076_c0_seq4:PPT|comp68845_c0_seq1:ECHS1|comp26639_c0_seq1:PPT|comp28342_c0_seq1:MECR, NRBF1|comp28342_c0_seq2:MECR, NRBF1|comp31076_c0_seq1:PPT|comp31076_c0_seq2:PPT|
Metabolism; Lipid Metabolism; Fatty acid metabolism;	PATH:ko00071	200	|comp13793_c0_seq1:ACAA1|comp16444_c0_seq1:E1.3.3.6, ACOX1, ACOX3|comp16863_c0_seq1:E1.3.3.6, ACOX1, ACOX3|comp16863_c0_seq2:E1.3.3.6, ACOX1, ACOX3|comp18061_c0_seq1:E1.2.1.3|comp18513_c0_seq1:E1.2.1.3|comp20423_c0_seq1:E1.3.3.6, ACOX1, ACOX3|comp20423_c0_seq2:E1.3.3.6, ACOX1, ACOX3|comp20423_c0_seq3:E1.3.3.6, ACOX1, ACOX3|comp20423_c0_seq4:E1.3.3.6, ACOX1, ACOX3|comp21627_c0_seq1:E1.3.3.6, ACOX1…
Metabolism; Lipid Metabolism; Glycerolipid metabolism;	PATH:ko00561	172	|comp1361_c0_seq1:GPAT|comp16329_c0_seq1:E3.2.1.22B, galA, rafA|comp16329_c0_seq2:E3.2.1.22B, galA, rafA|comp16329_c0_seq3:E3.2.1.22B, galA, rafA|comp16329_c0_seq4:E3.2.1.22B, galA, rafA|comp16329_c0_seq6:E3.2.1.22B, galA, rafA|comp1660_c0_seq1:E2.7.1.107, DGK, dgkA|comp18061_c0_seq1:E1.2.1.3|comp18411_c0_seq1:LPT1, ALE1|comp18513_c0_seq1:E1.2.1.3|comp20779_c0_seq1:GPAT|comp20779_c1_seq1:GPAT|com…
Metabolism; Lipid Metabolism; Glycerophospholipid metabolism;	PATH:ko00564	239	|comp1361_c0_seq1:GPAT|comp1660_c0_seq1:E2.7.1.107, DGK, dgkA|comp17024_c0_seq1:E3.1.4.4, PLD|comp17161_c0_seq1:PTDSS2|comp17161_c0_seq2:PTDSS2|comp17161_c0_seq3:PTDSS2|comp17161_c0_seq4:PTDSS2|comp17161_c0_seq6:PTDSS2|comp17161_c0_seq8:PTDSS2|comp18411_c0_seq1:LPT1, ALE1|comp18756_c0_seq1:E3.1.4.4, PLD|comp18756_c0_seq2:E3.1.4.4, PLD|comp18756_c0_seq3:E3.1.4.4, PLD|comp20779_c0_seq1:GPAT|comp207…
Metabolism; Lipid Metabolism; Linoleic acid metabolism;	PATH:ko00591	10	|comp217_c0_seq1:TGL4|comp34238_c2_seq1:PLA2G|comp34238_c2_seq2:PLA2G|comp39083_c0_seq1:TGL4|comp41647_c0_seq1:TGL4|comp41947_c0_seq1:TGL4|comp43220_c0_seq1:E1.1.1.-|comp61336_c0_seq1:TGL4|comp64445_c0_seq1:E1.1.1.-:E4.2.1.-|comp35088_c0_seq1:TGL4|
Metabolism; Lipid Metabolism; Lipid biosynthesis proteins;	BR:ko01004	253	|comp1361_c0_seq1:GPAT|comp13845_c0_seq1:SCD, desC|comp18411_c0_seq1:LPT1, ALE1|comp18744_c0_seq1:TER|comp20511_c0_seq1:fabI|comp20511_c0_seq2:fabI|comp20511_c1_seq1:fabI|comp20779_c0_seq1:GPAT|comp20779_c1_seq1:GPAT|comp22301_c0_seq1:FAD8, desB|comp22301_c1_seq1:FAD8, desB|comp22301_c2_seq1:FAD8, desB|comp22365_c0_seq1:FATB|comp23087_c0_seq1:ACSL, fadD|comp23853_c0_seq1:DESA1|comp23853_c1_seq1:D…
Metabolism; Lipid Metabolism; Primary bile acid biosynthesis;	PATH:ko00120	3	|comp19016_c0_seq1:SCP2, SCPX|comp19016_c1_seq1:SCP2, SCPX|comp46790_c0_seq1:SCP2, SCPX|
Metabolism; Lipid Metabolism; Sphingolipid metabolism;	PATH:ko00600	78	|comp11786_c0_seq1:lacZ|comp16329_c0_seq1:E3.2.1.22B, galA, rafA|comp16329_c0_seq2:E3.2.1.22B, galA, rafA|comp16329_c0_seq3:E3.2.1.22B, galA, rafA|comp16329_c0_seq4:E3.2.1.22B, galA, rafA|comp16329_c0_seq6:E3.2.1.22B, galA, rafA|comp21336_c0_seq1:E2.3.1.50|comp26242_c1_seq1:E2.3.1.50|comp28220_c0_seq1:E2.3.1.50|comp28220_c0_seq2:E2.3.1.50|comp28220_c0_seq3:E2.3.1.50|comp28220_c0_seq4:E2.3.1.50|co…
Metabolism; Lipid Metabolism; Steroid biosynthesis;	PATH:ko00100	53	|comp14256_c0_seq1:EBP|comp18558_c0_seq1:FDFT1|comp217_c0_seq1:TGL4|comp23710_c0_seq1:EBP|comp23710_c0_seq2:EBP|comp26679_c0_seq1:SC5DL|comp26679_c1_seq1:SC5DL|comp27225_c0_seq1:CPI1|comp27225_c0_seq2:CPI1|comp27344_c1_seq1:EBP|comp27621_c1_seq1:SMO1|comp27621_c1_seq2:SMO1|comp28746_c0_seq2:SC5DL|comp30355_c0_seq1:E1.3.1.70, TM7SF2, ERG24|comp30355_c0_seq3:E1.3.1.70, TM7SF2, ERG24|comp30355_c0_se…
Metabolism; Lipid Metabolism; Synthesis and degradation of ketone bodies;	PATH:ko00072	14	|comp30636_c0_seq1:E2.3.1.9, atoB|comp30636_c0_seq3:E2.3.1.9, atoB|comp33818_c0_seq1:E2.3.1.9, atoB|comp33818_c0_seq2:E2.3.1.9, atoB|comp59954_c0_seq1:E2.3.1.9, atoB|comp68483_c0_seq1:E2.3.3.10, pksG|comp69546_c0_seq1:E2.3.1.9, atoB|comp36489_c1_seq4:E2.3.3.10, pksG|comp24874_c0_seq2:E4.1.3.4, HMGCL, hmgL|comp24874_c0_seq1:E4.1.3.4, HMGCL, hmgL|comp24102_c0_seq1:E4.1.3.4, HMGCL, hmgL|comp36489_c1…
Metabolism; Lipid Metabolism; alpha-Linolenic acid metabolism;	PATH:ko00592	33	|comp16444_c0_seq1:E1.3.3.6, ACOX1, ACOX3|comp16863_c0_seq1:E1.3.3.6, ACOX1, ACOX3|comp16863_c0_seq2:E1.3.3.6, ACOX1, ACOX3|comp18828_c0_seq1:E1.3.1.42|comp20423_c0_seq1:E1.3.3.6, ACOX1, ACOX3|comp20423_c0_seq2:E1.3.3.6, ACOX1, ACOX3|comp20423_c0_seq3:E1.3.3.6, ACOX1, ACOX3|comp20423_c0_seq4:E1.3.3.6, ACOX1, ACOX3|comp21627_c0_seq1:E1.3.3.6, ACOX1, ACOX3|comp21627_c1_seq1:E1.3.3.6, ACOX1, ACOX3|c…
Metabolism; Metabolism of Cofactors and Vitamins; Biotin metabolism;	PATH:ko00780	36	|comp32626_c0_seq1:E2.6.1.62, bioA|comp32626_c0_seq3:E2.6.1.62, bioA|comp32626_c0_seq4:E2.6.1.62, bioA|comp32626_c0_seq5:E2.6.1.62, bioA|comp32626_c0_seq7:E2.6.1.62, bioA|comp35230_c0_seq11:bioF|comp35230_c0_seq12:bioF|comp35230_c0_seq13:bioF|comp35230_c0_seq14:bioF|comp35230_c0_seq15:bioF|comp35230_c0_seq16:bioF|comp35230_c0_seq17:bioF|comp35230_c0_seq18:bioF|comp35230_c0_seq19:bioF|comp35230_c0…
Metabolism; Metabolism of Cofactors and Vitamins; Folate biosynthesis;	PATH:ko00790	153	|comp14170_c0_seq1:E3.5.4.16, folE|comp16537_c0_seq1:phoD|comp21357_c0_seq1:E6.3.2.17|comp21357_c0_seq2:E6.3.2.17|comp21357_c1_seq1:E6.3.2.17|comp21357_c1_seq2:E6.3.2.17|comp23006_c0_seq1:E6.3.2.17|comp23006_c0_seq2:E6.3.2.17|comp24119_c0_seq1:GGH|comp24119_c0_seq2:GGH|comp25276_c0_seq1:E6.3.2.17|comp25276_c1_seq1:E6.3.2.17|comp26304_c0_seq1:folB|comp26304_c0_seq2:folB|comp26304_c0_seq3:folB|comp…
Metabolism; Metabolism of Cofactors and Vitamins; Lipoic acid metabolism;	PATH:ko00785	13	|comp33638_c0_seq1:lipB|comp33638_c0_seq2:lipB|comp33638_c0_seq3:lipB|comp33638_c0_seq4:lipB|comp64152_c0_seq1:lipA|comp66440_c0_seq1:lipA|comp37368_c2_seq1:lipA|comp37368_c2_seq3:lipA|comp37368_c2_seq2:lipA|comp37852_c0_seq1:lipA|comp30674_c0_seq2:lipB|comp30674_c0_seq3:lipB|comp30674_c0_seq1:lipB|
Metabolism; Metabolism of Cofactors and Vitamins; Nicotinate and nicotinamide metabolism;	PATH:ko00760	66	|comp24289_c0_seq3:E2.4.2.19, nadC|comp27632_c0_seq1:E2.7.1.23|comp27632_c1_seq1:E2.7.1.23|comp27632_c2_seq1:E2.7.1.23|comp30012_c0_seq1:surE|comp30012_c0_seq10:surE|comp30012_c0_seq11:surE|comp30012_c0_seq12:surE|comp30012_c0_seq13:surE|comp30012_c0_seq14:surE|comp30012_c0_seq16:surE|comp30012_c0_seq17:surE|comp30012_c0_seq4:surE|comp30012_c0_seq5:surE|comp30012_c0_seq6:surE|comp30012_c0_seq7:su…
Metabolism; Metabolism of Cofactors and Vitamins; One carbon pool by folate;	PATH:ko00670	68	|comp21809_c0_seq1:E6.3.3.2|comp21809_c0_seq2:E6.3.3.2|comp21809_c0_seq3:E6.3.3.2|comp21809_c0_seq4:E6.3.3.2|comp21999_c0_seq2:E2.1.2.2|comp26981_c0_seq1:purU|comp26981_c0_seq3:purU|comp27452_c0_seq3:E2.1.2.1, glyA|comp27452_c0_seq4:E2.1.2.1, glyA|comp32630_c0_seq1:DHFR-TS|comp32630_c0_seq10:DHFR-TS|comp32630_c0_seq12:DHFR-TS|comp32630_c0_seq14:DHFR-TS|comp32630_c0_seq15:DHFR-TS|comp32630_c0_seq2…
Metabolism; Metabolism of Cofactors and Vitamins; Pantothenate and CoA biosynthesis;	PATH:ko00770	81	|comp11619_c0_seq1:E2.2.1.6S, ilvH, ilvN|comp25096_c0_seq11:coaW|comp25096_c0_seq2:coaW|comp25096_c0_seq4:coaW|comp25096_c0_seq5:coaW|comp25096_c0_seq6:coaW|comp25096_c0_seq7::coaW|comp25096_c0_seq8:coaW|comp25096_c0_seq9:coaW|comp27988_c0_seq2:panC|comp29591_c0_seq2:E3.5.1.6|comp30080_c0_seq1:LYS5, acpT|comp30080_c0_seq2:LYS5, acpT|comp30080_c0_seq3:LYS5, acpT|comp31492_c0_seq1:PPCDC, coaC|comp3…
Metabolism; Metabolism of Cofactors and Vitamins; Porphyrin and chlorophyll metabolism;	PATH:ko00860	116	|comp16050_c1_seq1:FTH1|comp16050_c2_seq1:FTH1|comp17096_c0_seq1:hemA|comp17096_c1_seq1:hemA|comp17359_c0_seq1:E1.3.1.33, por|comp185_c0_seq1:FTH1|comp24164_c1_seq1:PPOX, hemY|comp26247_c0_seq1:FTH1|comp26247_c1_seq2:FTH1|comp26247_c1_seq3:FTH1|comp26454_c0_seq1:ACD2|comp27971_c0_seq1:FTH1|comp28032_c1_seq1:FTH1|comp28208_c0_seq1:FTH1|comp28208_c0_seq2:FTH1|comp29792_c0_seq3:E1.3.7.4|comp29792_c0…
Metabolism; Metabolism of Cofactors and Vitamins; Retinol metabolism;	PATH:ko00830	52	|comp22433_c0_seq1:E1.1.1.1, adh|comp22433_c0_seq2:E1.1.1.1, adh|comp22433_c1_seq1:E1.1.1.1, adh|comp23153_c0_seq1:E1.1.1.1, adh|comp23153_c1_seq1:E1.1.1.1, adh|comp25549_c0_seq1:E1.1.1.1, adh|comp27557_c0_seq1:E1.1.1.1, adh|comp32517_c0_seq1:frmA, ADH5, adhC|comp32517_c0_seq4:frmA, ADH5, adhC|comp32517_c0_seq5:frmA, ADH5, adhC|comp32637_c1_seq11:DGAT1|comp32637_c1_seq12:DGAT1|comp32637_c1_seq16:…
Metabolism; Metabolism of Cofactors and Vitamins; Riboflavin metabolism;	PATH:ko00740	12	|comp17731_c0_seq1:ribBA|comp20896_c0_seq1:ribBA|comp21267_c0_seq1:ribE, RIB5|comp30142_c0_seq1:ribH, RIB4|comp30352_c0_seq1:ribBA|comp36160_c0_seq2:ribD|comp36897_c1_seq1:ribBA|comp38959_c0_seq1:ribBA|comp59605_c0_seq1:BLVRB|comp34095_c0_seq1:RFK, FMN1|comp36160_c0_seq1:ribD|comp30142_c0_seq3:ribH, RIB4|
Metabolism; Metabolism of Cofactors and Vitamins; Thiamine metabolism;	PATH:ko00730	29	|comp19663_c0_seq3:thiM|comp19663_c0_seq6:thiM|comp25907_c0_seq1:thiC|comp25907_c0_seq2:thiC|comp25907_c0_seq3:thiC|comp33940_c0_seq1:E2.7.6.2, THI80|comp33940_c0_seq11:E2.7.6.2, THI80|comp33940_c0_seq13:E2.7.6.2, THI80|comp33940_c0_seq14:E2.7.6.2, THI80|comp33940_c0_seq15:E2.7.6.2, THI80|comp33940_c0_seq16:E2.7.6.2, THI80|comp33940_c0_seq18:E2.7.6.2, THI80|comp33940_c0_seq9:E2.7.6.2, THI80|comp3…
Metabolism; Metabolism of Cofactors and Vitamins; Ubiquinone and other terpenoid-quinone biosynthesis;	PATH:ko00130	148	|comp12728_c0_seq1:VTE3, APG1|comp20685_c0_seq1:COQ3|comp23964_c0_seq1:TAT|comp23964_c0_seq2:TAT|comp23964_c0_seq3:TAT|comp24736_c0_seq1:COQ2|comp24736_c0_seq2:COQ2|comp24736_c0_seq3:COQ2|comp24736_c0_seq4:COQ2|comp24736_c0_seq5:COQ2|comp24736_c0_seq7:COQ2|comp24736_c0_seq8:COQ2|comp24736_c0_seq9:COQ2|comp29685_c0_seq1:VTE3, APG1|comp29685_c0_seq2:VTE3, APG1|comp29685_c0_seq3:VTE3, APG1|comp29685…
Metabolism; Metabolism of Cofactors and Vitamins; Vitamin B6 metabolism;	PATH:ko00750	18	|comp19777_c0_seq1:pdxS, pdx1|comp27132_c0_seq1:pdxS, pdx1|comp32518_c0_seq1:pdxT, pdx2|comp32518_c0_seq2:pdxT, pdx2|comp32518_c0_seq3:pdxT, pdx2|comp32518_c0_seq4:pdxT, pdx2|comp32518_c0_seq5:pdxT, pdx2|comp32518_c0_seq6:pdxT, pdx2|comp34631_c0_seq1:pdxS, pdx1|comp42685_c0_seq1:pdxS, pdx1|comp53690_c0_seq1:E4.2.3.1, thrC|comp54802_c0_seq1:serC, PSAT1|comp55427_c0_seq1:pdxS, pdx1|comp63355_c0_seq…
Metabolism; Metabolism of Other Amino Acids; Cyanoamino acid metabolism;	PATH:ko00460	40	|comp14543_c0_seq1:ggt|comp191_c0_seq1:ATCYSC1|comp191_c1_seq1:ATCYSC1|comp27050_c0_seq1:E4.1.2.11|comp27452_c0_seq3:E2.1.2.1, glyA|comp27452_c0_seq4:E2.1.2.1, glyA|comp30821_c0_seq1:ggt|comp31213_c0_seq1:bglB|comp35825_c0_seq1:E3.2.1.21|comp36998_c0_seq1:E2.1.2.1, glyA|comp36998_c0_seq10:E2.1.2.1, glyA|comp36998_c0_seq12:E2.1.2.1, glyA|comp36998_c0_seq18:E2.1.2.1, glyA|comp36998_c0_seq19:E2.1.2.…
Metabolism; Metabolism of Other Amino Acids; D-Glutamine and D-glutamate metabolism;	PATH:ko00471	7	|comp20323_c0_seq1:E1.4.1.3|comp20323_c1_seq1:E1.4.1.3|comp21496_c0_seq1:E1.4.1.3|comp34356_c1_seq1:E1.4.1.3|comp34356_c4_seq1:E1.4.1.3|comp69040_c0_seq1:E1.4.1.3|comp37715_c0_seq1:E1.4.1.3|
Metabolism; Metabolism of Other Amino Acids; Glutathione metabolism;	PATH:ko00480	169	|comp10120_c0_seq1:IDH1, IDH2, icd|comp10401_c0_seq1:E2.5.1.18, gst|comp11948_c0_seq1:E2.5.1.16, SRM, speE|comp12111_c0_seq1:E2.5.1.18, gst|comp12233_c0_seq1:gshA|comp12233_c1_seq1:gshA|comp12990_c0_seq1:E2.5.1.18, gst|comp12990_c1_seq1:E2.5.1.18, gst|comp14543_c0_seq1:ggt|comp14918_c0_seq1:E2.5.1.18, gst|comp15455_c0_seq1:E1.1.1.44, PGD, gnd|comp15455_c0_seq2:E1.1.1.44, PGD, gnd|comp15626_c0_seq…
Metabolism; Metabolism of Other Amino Acids; Phosphonate and phosphinate metabolism;	PATH:ko00440	21	|comp23701_c0_seq1:E2.7.7.14, PCYT2|comp32508_c0_seq1:E2.7.7.14, PCYT2|comp32508_c0_seq2:E2.7.7.14, PCYT2|comp32508_c0_seq3:E2.7.7.14, PCYT2|comp32508_c0_seq4:E2.7.7.14, PCYT2|comp32508_c0_seq5:E2.7.7.14, PCYT2|comp32508_c0_seq6:E2.7.7.14, PCYT2|comp32508_c1_seq1:E2.7.7.14, PCYT2|comp32508_c1_seq2:E2.7.7.14, PCYT2|comp34218_c0_seq1:E2.7.7.14, PCYT2|comp34218_c0_seq4:E2.7.7.14, PCYT2|comp34218_c0_…
Metabolism; Metabolism of Other Amino Acids; Selenocompound metabolism;	PATH:ko00450	62	|comp13501_c0_seq1:E2.7.7.4C, met3|comp15637_c0_seq1:E2.1.1.14, metE|comp223_c0_seq1:E2.1.1.14, metE|comp24742_c1_seq1:E2.5.1.48, metB|comp28672_c2_seq10:MARS, metG|comp28672_c2_seq11:MARS, metG|comp28672_c2_seq12:MARS, metG|comp28672_c2_seq14:MARS, metG|comp28672_c2_seq2:MARS, metG|comp28672_c2_seq3:MARS, metG|comp28672_c2_seq4:MARS, metG|comp28672_c2_seq6:MARS, metG|comp28672_c2_seq7:MARS, metG…
Metabolism; Metabolism of Other Amino Acids; Taurine and hypotaurine metabolism;	PATH:ko00430	19	|comp14543_c0_seq1:ggt|comp27797_c0_seq1:E1.13.11.19, ADO|comp27797_c0_seq2:E1.13.11.19, ADO|comp30821_c0_seq1:ggt|comp31879_c0_seq1:E1.13.11.19, ADO|comp31879_c0_seq2:E1.13.11.19, ADO|comp43769_c0_seq1:E4.1.1.15, gadB|comp44479_c0_seq1:E4.1.1.15, gadB|comp47573_c0_seq1:E4.1.1.15, gadB|comp51215_c0_seq1:E4.1.1.15, gadB|comp64350_c0_seq1:E4.1.1.15, gadB|comp68883_c0_seq1:E4.1.1.15, gadB|comp24566_…
Metabolism; Metabolism of Other Amino Acids; beta-Alanine metabolism;	PATH:ko00410	109	|comp10151_c0_seq1:HIBCH|comp11948_c0_seq1:E2.5.1.16, SRM, speE|comp18061_c0_seq1:E1.2.1.3|comp18513_c0_seq1:E1.2.1.3|comp2139_c0_seq1:E1.4.3.21, AOC2, AOC3, tynA|comp22175_c0_seq1:E1.4.3.21, AOC2, AOC3, tynA|comp22175_c1_seq1:E1.4.3.21, AOC2, AOC3, tynA|comp22175_c2_seq1:E1.4.3.21, AOC2, AOC3, tynA|comp26434_c0_seq1:E1.4.3.21, AOC2, AOC3, tynA|comp26434_c0_seq2:E1.4.3.21, AOC2, AOC3, tynA|comp27…
Metabolism; Metabolism of Terpenoids and Polyketides; Biosynthesis of ansamycins;	PATH:ko01051	9	|comp25879_c0_seq1:E2.2.1.1, tktA, tktB|comp35879_c1_seq4:E2.2.1.1, tktA, tktB|comp41716_c0_seq1:E2.2.1.1, tktA, tktB|comp47124_c0_seq1:E2.2.1.1, tktA, tktB|comp64516_c0_seq1:E2.2.1.1, tktA, tktB|comp70269_c0_seq1:E2.2.1.1, tktA, tktB|comp8763_c0_seq1:E2.2.1.1, tktA, tktB|comp16214_c0_seq1:E2.2.1.1, tktA, tktB|comp35879_c1_seq5:E2.2.1.1, tktA, tktB|
Metabolism; Metabolism of Terpenoids and Polyketides; Biosynthesis of siderophore group nonribosomal peptides;	PATH:ko01053	57	|comp37204_c0_seq1:menF|comp37204_c0_seq10:menF|comp37204_c0_seq11:menF|comp37204_c0_seq12:menF|comp37204_c0_seq13:menF|comp37204_c0_seq15:menF|comp37204_c0_seq16:menF|comp37204_c0_seq17:menF|comp37204_c0_seq18:menF|comp37204_c0_seq19:menF|comp37204_c0_seq2:menF|comp37204_c0_seq20:menF|comp37204_c0_seq21:menF|comp37204_c0_seq22:menF|comp37204_c0_seq23:menF|comp37204_c0_seq24:menF|comp37204_c0_seq…
Metabolism; Metabolism of Terpenoids and Polyketides; Brassinosteroid biosynthesis;	PATH:ko00905	15	|comp17950_c1_seq1:CYP90B1, DWF4|comp19368_c0_seq1:CYP90B1, DWF4|comp19368_c1_seq2:CYP90B1, DWF4|comp32039_c2_seq1:CYP90A1, CPD|comp32039_c2_seq3:CYP90A1, CPD|comp36779_c0_seq2:DET2|comp59772_c0_seq1:CYP90B1, DWF4|comp32039_c2_seq6:CYP90A1, CPD|comp19368_c1_seq1:CYP90B1, DWF4|comp36779_c0_seq1:DET2|comp32039_c2_seq2:CYP90A1, CPD|comp32039_c2_seq7:CYP90A1, CPD|comp32039_c2_seq8:CYP90A1, CPD|comp33…
Metabolism; Metabolism of Terpenoids and Polyketides; Carotenoid biosynthesis;	PATH:ko00906	68	|comp26271_c0_seq1:E1.1.1.288, ABA2|comp31580_c0_seq1:cruP|comp31580_c0_seq10:cruP|comp31580_c0_seq11:cruP|comp31580_c0_seq12:cruP|comp31580_c0_seq13:cruP|comp31580_c0_seq14:cruP|comp31580_c0_seq15:cruP|comp31580_c0_seq16:cruP|comp31580_c0_seq17:cruP|comp31580_c0_seq19:cruP|comp31580_c0_seq2:cruP|comp31580_c0_seq20:cruP|comp31580_c0_seq21:cruP|comp31580_c0_seq23:cruP|comp31580_c0_seq25:cruP|comp3…
Metabolism; Metabolism of Terpenoids and Polyketides; Diterpenoid biosynthesis;	PATH:ko00904	20	|comp12028_c0_seq1:E1.14.11.12|comp18143_c1_seq1:E1.14.11.12|comp18545_c0_seq1:E1.14.11.12|comp28954_c0_seq1:E5.5.1.13|comp29125_c1_seq1:KAO|comp29125_c2_seq1:KAO|comp3125_c0_seq1:E1.14.11.15|comp33179_c0_seq3:KAO|comp33179_c0_seq4:KAO|comp33192_c0_seq2:KAO|comp492_c0_seq1:E1.14.11.13|comp31267_c1_seq1:E1.14.11.13|comp33192_c0_seq3:KAO|comp33192_c0_seq5:KAO|comp33192_c0_seq6:KAO|comp28954_c0_seq6…
Metabolism; Metabolism of Terpenoids and Polyketides; Geraniol degradation;	PATH:ko00281	12	|comp29386_c1_seq1:E4.2.1.17, paaG|comp30907_c0_seq1:E4.2.1.17, paaG|comp30907_c0_seq2:E4.2.1.17, paaG|comp30907_c1_seq1:E4.2.1.17, paaG|comp37941_c0_seq1:E4.2.1.17, paaG|comp58938_c0_seq1:E4.2.1.17, paaG|comp61725_c0_seq1:E2.3.1.16, fadA|comp65165_c0_seq1:E2.3.1.16, fadA|comp24874_c0_seq2:E4.1.3.4, HMGCL, hmgL|comp24874_c0_seq1:E4.1.3.4, HMGCL, hmgL|comp24102_c0_seq1:E4.1.3.4, HMGCL, hmgL|comp33…
Metabolism; Metabolism of Terpenoids and Polyketides; Limonene and pinene degradation;	PATH:ko00903	32	|comp18061_c0_seq1:E1.2.1.3|comp18513_c0_seq1:E1.2.1.3|comp29386_c1_seq1:E4.2.1.17, paaG|comp30907_c0_seq1:E4.2.1.17, paaG|comp30907_c0_seq2:E4.2.1.17, paaG|comp30907_c1_seq1:E4.2.1.17, paaG|comp32007_c0_seq1:E1.2.1.3|comp32007_c0_seq2:E1.2.1.3|comp32007_c1_seq1:E1.2.1.3|comp32007_c2_seq1:E1.2.1.3|comp34343_c2_seq1:E1.2.1.3|comp34343_c3_seq1:E1.2.1.3|comp37941_c0_seq1:E4.2.1.17, paaG|comp40021_c0…
Metabolism; Metabolism of Terpenoids and Polyketides; Polyketide sugar unit biosynthesis;	PATH:ko00523	1	|comp34017_c1_seq1:UER1|
Metabolism; Metabolism of Terpenoids and Polyketides; Prenyltransferases;	BR:ko01006	155	|comp13942_c0_seq1:IPT|comp13942_c1_seq1:IPT|comp17164_c1_seq2:RABGGTB|comp18558_c0_seq1:FDFT1|comp24736_c0_seq1:COQ2|comp24736_c0_seq2:COQ2|comp24736_c0_seq3:COQ2|comp24736_c0_seq4:COQ2|comp24736_c0_seq5:COQ2|comp24736_c0_seq7:COQ2|comp24736_c0_seq8:COQ2|comp24736_c0_seq9:COQ2|comp27006_c0_seq2:GGPS|comp27169_c0_seq1:DHDDS, RER2, SRT1|comp28901_c0_seq1:DHDDS, RER2, SRT1|comp28901_c0_seq2:DHDDS, …
Metabolism; Metabolism of Terpenoids and Polyketides; Terpenoid backbone biosynthesis;	PATH:ko00900	190	|comp13526_c0_seq1:E1.1.1.34|comp21229_c0_seq1:E2.7.1.36, MVK, mvaK1|comp21908_c0_seq1:E4.1.1.33, mvaD|comp23440_c0_seq1:E5.3.3.2, idi|comp23440_c0_seq2:E5.3.3.2, idi|comp24360_c0_seq1:E2.7.1.36, MVK, mvaK1|comp24360_c0_seq2:E2.7.1.36, MVK, mvaK1|comp24360_c0_seq3:E2.7.1.36, MVK, mvaK1|comp24360_c0_seq4:E2.7.1.36, MVK, mvaK1|comp24586_c1_seq1:E1.17.1.2, lytB, ispH|comp24586_c2_seq1:E1.17.1.2, lyt…
Metabolism; Metabolism of Terpenoids and Polyketides; Tetracycline biosynthesis;	PATH:ko00253	8	|comp11792_c0_seq1:accC|comp17695_c0_seq1:accC|comp45686_c0_seq1:accC|comp8530_c0_seq1:accC|comp8530_c0_seq2:accC|comp34331_c0_seq1:accA|comp26141_c0_seq2:accC|comp31606_c0_seq1:accB, bccP|
Metabolism; Metabolism of Terpenoids and Polyketides; Zeatin biosynthesis;	PATH:ko00908	39	|comp13942_c0_seq1:IPT|comp13942_c1_seq1:IPT|comp19870_c0_seq1:E1.5.99.12|comp24258_c0_seq1:CISZOG|comp29645_c0_seq1:E1.5.99.12|comp29645_c1_seq1:E1.5.99.12|comp29645_c1_seq2:E1.5.99.12|comp33384_c0_seq1:CISZOG|comp33384_c2_seq11:CISZOG|comp33384_c2_seq18:CISZOG|comp33384_c2_seq2:CISZOG|comp33384_c2_seq7:CISZOG|comp34789_c0_seq1:E1.5.99.12|comp34789_c0_seq2:E1.5.99.12|comp34789_c0_seq4:E1.5.99.12…
Metabolism; Nucleotide Metabolism; Purine metabolism;	PATH:ko00230	783	|comp13501_c0_seq1:E2.7.7.4C, met3|comp13940_c0_seq1:E2.7.4.6, ndk|comp15451_c0_seq1:E2.7.4.3, adk|comp15451_c1_seq1:E2.7.4.3, adk|comp16025_c0_seq1:RPB10, POLR2L|comp17168_c1_seq1:E2.4.2.14, purF|comp17232_c0_seq1:RPB2, POLR2B|comp17232_c1_seq1:RPB2, POLR2B|comp18940_c0_seq1:RPB12, POLR2K|comp19172_c0_seq1:E2.7.4.6, ndk|comp1973_c0_seq1:PK, pyk|comp1973_c1_seq1:PK, pyk|comp20132_c2_seq1:rpoC|com…
Metabolism; Nucleotide Metabolism; Pyrimidine metabolism;	PATH:ko00240	424	|comp13940_c0_seq1:E2.7.4.6, ndk|comp15091_c0_seq1:upp, UPRT|comp16025_c0_seq1:RPB10, POLR2L|comp17232_c0_seq1:RPB2, POLR2B|comp17232_c1_seq1:RPB2, POLR2B|comp18940_c0_seq1:RPB12, POLR2K|comp19172_c0_seq1:E2.7.4.6, ndk|comp20132_c2_seq1:rpoC|comp20132_c3_seq1:rpoC|comp20610_c0_seq1:CMPK1, UMPK|comp20932_c0_seq1:RPB6, POLR2F|comp21569_c0_seq1:RPB11, POLR2J|comp22193_c0_seq1:UMPS|comp22278_c0_seq1:…
Metabolism; Xenobiotics Biodegradation and Metabolism; Aminobenzoate degradation;	PATH:ko00627	17	|comp16537_c0_seq1:phoD|comp29386_c1_seq1:E4.2.1.17, paaG|comp29875_c0_seq1:acyP|comp30907_c0_seq1:E4.2.1.17, paaG|comp30907_c0_seq2:E4.2.1.17, paaG|comp30907_c1_seq1:E4.2.1.17, paaG|comp31241_c0_seq1:E3.1.3.41|comp37941_c0_seq1:E4.2.1.17, paaG|comp46151_c0_seq1:E3.5.5.1|comp5428_c0_seq1:E3.5.5.1|comp58938_c0_seq1:E4.2.1.17, paaG|comp68845_c0_seq1:ECHS1|comp36729_c0_seq4:E1.1.-.-|comp36729_c0_seq…
Metabolism; Xenobiotics Biodegradation and Metabolism; Benzoate degradation;	PATH:ko00362	31	|comp13793_c0_seq1:ACAA1|comp29386_c1_seq1:E4.2.1.17, paaG|comp30636_c0_seq1:E2.3.1.9, atoB|comp30636_c0_seq3:E2.3.1.9, atoB|comp30907_c0_seq1:E4.2.1.17, paaG|comp30907_c0_seq2:E4.2.1.17, paaG|comp30907_c1_seq1:E4.2.1.17, paaG|comp33818_c0_seq1:E2.3.1.9, atoB|comp33818_c0_seq2:E2.3.1.9, atoB|comp36749_c0_seq2:ACAA1|comp36749_c0_seq6:ACAA1|comp36749_c0_seq9:ACAA1|comp37941_c0_seq1:E4.2.1.17, paaG|…
Metabolism; Xenobiotics Biodegradation and Metabolism; Bisphenol degradation;	PATH:ko00363	4	|comp43220_c0_seq1:E1.1.1.-|comp64445_c0_seq1:E1.1.1.-:E4.2.1.-|comp36729_c0_seq4:E1.1.-.-|comp36729_c0_seq3:E1.1.-.-|
Metabolism; Xenobiotics Biodegradation and Metabolism; Caprolactam degradation;	PATH:ko00930	8	|comp29386_c1_seq1:E4.2.1.17, paaG|comp30907_c0_seq1:E4.2.1.17, paaG|comp30907_c0_seq2:E4.2.1.17, paaG|comp30907_c1_seq1:E4.2.1.17, paaG|comp37941_c0_seq1:E4.2.1.17, paaG|comp58938_c0_seq1:E4.2.1.17, paaG|comp68845_c0_seq1:ECHS1|comp33261_c0_seq1:E4.2.1.17, paaG|
Metabolism; Xenobiotics Biodegradation and Metabolism; Chloroalkane and chloroalkene degradation;	PATH:ko00625	57	|comp18061_c0_seq1:E1.2.1.3|comp18513_c0_seq1:E1.2.1.3|comp22433_c0_seq1:E1.1.1.1, adh|comp22433_c0_seq2:E1.1.1.1, adh|comp22433_c1_seq1:E1.1.1.1, adh|comp23153_c0_seq1:E1.1.1.1, adh|comp23153_c1_seq1:E1.1.1.1, adh|comp25549_c0_seq1:E1.1.1.1, adh|comp27557_c0_seq1:E1.1.1.1, adh|comp32007_c0_seq1:E1.2.1.3|comp32007_c0_seq2:E1.2.1.3|comp32007_c1_seq1:E1.2.1.3|comp32007_c2_seq1:E1.2.1.3|comp32517_c0…
Metabolism; Xenobiotics Biodegradation and Metabolism; Chlorocyclohexane and chlorobenzene degradation;	PATH:ko00361	2	|comp27079_c0_seq1:E3.1.1.45|comp26912_c0_seq1:E3.1.1.45|
Metabolism; Xenobiotics Biodegradation and Metabolism; Drug metabolism - cytochrome P450;	PATH:ko00982	65	|comp10401_c0_seq1:E2.5.1.18, gst|comp12111_c0_seq1:E2.5.1.18, gst|comp12990_c0_seq1:E2.5.1.18, gst|comp12990_c1_seq1:E2.5.1.18, gst|comp14918_c0_seq1:E2.5.1.18, gst|comp17444_c0_seq1:E2.5.1.18, gst|comp2090_c0_seq1:E2.5.1.18, gst|comp21667_c1_seq1:E2.5.1.18, gst|comp22433_c0_seq1:E1.1.1.1, adh|comp22433_c0_seq2:E1.1.1.1, adh|comp22433_c1_seq1:E1.1.1.1, adh|comp23153_c0_seq1:E1.1.1.1, adh|comp231…
Metabolism; Xenobiotics Biodegradation and Metabolism; Drug metabolism - other enzymes;	PATH:ko00983	46	|comp22193_c0_seq1:UMPS|comp27566_c0_seq1:E2.4.2.8, hpt|comp29591_c0_seq2:E3.5.1.6|comp30203_c0_seq1:E3.5.4.5, cdd|comp30234_c0_seq1:E2.7.1.48, udk|comp30234_c0_seq10:E2.7.1.48, udk|comp30234_c0_seq11:E2.7.1.48, udk|comp30234_c0_seq12:E2.7.1.48, udk|comp30234_c0_seq14:E2.7.1.48, udk|comp30234_c0_seq15:E2.7.1.48, udk|comp30234_c0_seq16:E2.7.1.48, udk|comp30234_c0_seq17:E2.7.1.48, udk|comp30234_c0_…
Metabolism; Xenobiotics Biodegradation and Metabolism; Ethylbenzene degradation;	PATH:ko00642	2	|comp61725_c0_seq1:E2.3.1.16, fadA|comp65165_c0_seq1:E2.3.1.16, fadA|
Metabolism; Xenobiotics Biodegradation and Metabolism; Fluorobenzoate degradation;	PATH:ko00364	2	|comp27079_c0_seq1:E3.1.1.45|comp26912_c0_seq1:E3.1.1.45|
Metabolism; Xenobiotics Biodegradation and Metabolism; Metabolism of xenobiotics by cytochrome P450;	PATH:ko00980	66	|comp10401_c0_seq1:E2.5.1.18, gst|comp11819_c0_seq1:EPHX1|comp12111_c0_seq1:E2.5.1.18, gst|comp12990_c0_seq1:E2.5.1.18, gst|comp12990_c1_seq1:E2.5.1.18, gst|comp14918_c0_seq1:E2.5.1.18, gst|comp17444_c0_seq1:E2.5.1.18, gst|comp2090_c0_seq1:E2.5.1.18, gst|comp21667_c1_seq1:E2.5.1.18, gst|comp22433_c0_seq1:E1.1.1.1, adh|comp22433_c0_seq2:E1.1.1.1, adh|comp22433_c1_seq1:E1.1.1.1, adh|comp23153_c0_se…
Metabolism; Xenobiotics Biodegradation and Metabolism; Naphthalene degradation;	PATH:ko00626	34	|comp22433_c0_seq1:E1.1.1.1, adh|comp22433_c0_seq2:E1.1.1.1, adh|comp22433_c1_seq1:E1.1.1.1, adh|comp23153_c0_seq1:E1.1.1.1, adh|comp23153_c1_seq1:E1.1.1.1, adh|comp25549_c0_seq1:E1.1.1.1, adh|comp27557_c0_seq1:E1.1.1.1, adh|comp32517_c0_seq1:frmA, ADH5, adhC|comp32517_c0_seq4:frmA, ADH5, adhC|comp32517_c0_seq5:frmA, ADH5, adhC|comp34769_c0_seq2:E1.1.1.1, adh|comp39116_c0_seq1:frmA, ADH5, adhC|co…
Metabolism; Xenobiotics Biodegradation and Metabolism; Polycyclic aromatic hydrocarbon degradation;	PATH:ko00624	2	|comp36729_c0_seq4:E1.1.-.-|comp36729_c0_seq3:E1.1.-.-|
Metabolism; Xenobiotics Biodegradation and Metabolism; Styrene degradation;	PATH:ko00643	8	|comp23639_c0_seq1:E1.13.11.5, hmgA|comp23639_c0_seq2:E1.13.11.5, hmgA|comp23639_c0_seq3:E1.13.11.5, hmgA|comp30788_c0_seq1:E3.7.1.2, FAH|comp30788_c3_seq1:E3.7.1.2, FAH|comp46151_c0_seq1:E3.5.5.1|comp5428_c0_seq1:E3.5.5.1|comp23639_c0_seq4:E1.13.11.5, hmgA|
Metabolism; Xenobiotics Biodegradation and Metabolism; Toluene degradation;	PATH:ko00623	2	|comp27079_c0_seq1:E3.1.1.45|comp26912_c0_seq1:E3.1.1.45|
>2. Genetic Information Processing
Genetic Information Processing; Folding, Sorting and Degradation; Chaperones and folding catalysts;	BR:ko03110	551	|comp10352_c0_seq1:CTSA|comp10504_c0_seq1:DNAJA2|comp11055_c0_seq1:HSPA5, BIP|comp11055_c1_seq1:HSPA5, BIP|comp12021_c0_seq1:STIP1|comp12021_c1_seq1:STIP1|comp12344_c0_seq1:htpG, HSP90A|comp12771_c0_seq1:CALR|comp12914_c0_seq1:CANX|comp13085_c0_seq1:HSPA5, BIP|comp13394_c0_seq1:PPIB, ppiB|comp13401_c0_seq1:CALR|comp14372_c0_seq1:PDIA1, P4HB|comp14372_c1_seq1:PDIA1, P4HB|comp1467_c0_seq1:HSPA4|com…
Genetic Information Processing; Folding, Sorting and Degradation; Proteasome;	BR:ko03051	331	|comp10527_c0_seq1:POMP, UMP1|comp12344_c0_seq1:htpG, HSP90A|comp15981_c0_seq1:RAD23, HR23|comp16999_c0_seq1:PSMD14, RPN11, POH1|comp16999_c0_seq2:PSMD14, RPN11, POH1|comp16999_c1_seq1:PSMD14, RPN11, POH1|comp1704_c0_seq1:HSPA1_8|comp17097_c0_seq1:HSPA1_8|comp17271_c0_seq1:HSPA1_8|comp17868_c0_seq1:SHFM1, DSS1|comp18906_c0_seq1:htpG, HSP90A|comp18906_c1_seq1:htpG, HSP90A|comp19912_c0_seq1:HSPA1_8…
Genetic Information Processing; Folding, Sorting and Degradation; Proteasome;	PATH:ko03050	187	|comp10527_c0_seq1:POMP, UMP1|comp16999_c0_seq1:PSMD14, RPN11, POH1|comp16999_c0_seq2:PSMD14, RPN11, POH1|comp16999_c1_seq1:PSMD14, RPN11, POH1|comp17868_c0_seq1:SHFM1, DSS1|comp20514_c0_seq1:PSMD3, RPN3|comp21341_c0_seq1:PSMC6, RPT4|comp21341_c1_seq1:PSMC6, RPT4|comp22159_c0_seq1:PSMA4|comp22589_c0_seq1:PSMA4|comp22589_c1_seq1:PSMA4|comp22927_c0_seq1:PSMD11, RPN6|comp22927_c1_seq1:PSMD11, RPN6|c…
Genetic Information Processing; Folding, Sorting and Degradation; Protein export;	PATH:ko03060	118	|comp11055_c0_seq1:HSPA5, BIP|comp11055_c1_seq1:HSPA5, BIP|comp11659_c0_seq1:SEC61A|comp13085_c0_seq1:HSPA5, BIP|comp14719_c0_seq1:SRP14|comp22458_c0_seq1:SEC63|comp22458_c2_seq1:SEC63|comp23023_c0_seq1:yidC, spoIIIJ, OXA1|comp24873_c0_seq3:SPCS1|comp24873_c0_seq4:SPCS1|comp24873_c0_seq6:SPCS1|comp24873_c0_seq7:SPCS1|comp26497_c0_seq1:SRP19|comp26497_c0_seq2:SRP19|comp26497_c0_seq4:SRP19|comp2649…
Genetic Information Processing; Folding, Sorting and Degradation; Protein processing in endoplasmic reticulum;	PATH:ko04141	476	|comp10504_c0_seq1:DNAJA2|comp11055_c0_seq1:HSPA5, BIP|comp11055_c1_seq1:HSPA5, BIP|comp11659_c0_seq1:SEC61A|comp12344_c0_seq1:htpG, HSP90A|comp12771_c0_seq1:CALR|comp12778_c0_seq1:UBE2D_E, UBC4, UBC5|comp12778_c0_seq2:UBE2D_E, UBC4, UBC5|comp12914_c0_seq1:CANX|comp13085_c0_seq1:HSPA5, BIP|comp13401_c0_seq1:CALR|comp14372_c0_seq1:PDIA1, P4HB|comp14372_c1_seq1:PDIA1, P4HB|comp15981_c0_seq1:RAD23, …
Genetic Information Processing; Folding, Sorting and Degradation; RNA degradation;	PATH:ko03018	277	|comp11381_c0_seq1:PABPC|comp15639_c0_seq1:ENO, eno|comp16442_c0_seq1:PABPC|comp16442_c1_seq1:PABPC|comp16551_c0_seq1:CNOT1, NOT1|comp16551_c1_seq1:CNOT1, NOT1|comp165_c1_seq1:XRN2, RAT1|comp17118_c0_seq1:PABPC|comp17147_c0_seq1:groEL, HSPD1|comp17147_c1_seq1:groEL, HSPD1|comp17147_c1_seq2:groEL, HSPD1|comp18652_c0_seq1:ENO, eno|comp18652_c1_seq1:ENO, eno|comp1950_c0_seq1:PABPC|comp2102_c0_seq1:d…
Genetic Information Processing; Folding, Sorting and Degradation; SNARE interactions in vesicular transport;	PATH:ko04130	60	|comp17102_c0_seq1:VAMP7|comp18550_c0_seq1:VAMP4|comp22089_c0_seq1:STX16|comp24721_c0_seq1:YKT6|comp24721_c2_seq1:YKT6|comp25842_c1_seq1:STX18|comp25842_c1_seq3:STX18|comp25842_c1_seq4:STX18|comp25842_c1_seq6:STX18|comp25842_c2_seq1:STX18|comp26429_c0_seq1:STX6|comp26429_c0_seq2:STX6|comp26429_c0_seq3:STX6|comp26870_c0_seq1:VTI1|comp27328_c0_seq1:GOSR1, GOS1|comp27328_c1_seq2:GOSR1, GOS1|comp2735…
Genetic Information Processing; Folding, Sorting and Degradation; SNAREs;	BR:ko04131	67	|comp17102_c0_seq1:VAMP7|comp17102_c1_seq1:ATVAMP72|comp18550_c0_seq1:VAMP4|comp19572_c0_seq1:STXBP5|comp22089_c0_seq1:STX16|comp24721_c0_seq1:YKT6|comp24721_c2_seq1:YKT6|comp25842_c1_seq1:STX18|comp25842_c1_seq3:STX18|comp25842_c1_seq4:STX18|comp25842_c1_seq6:STX18|comp25842_c2_seq1:STX18|comp26429_c0_seq1:STX6|comp26429_c0_seq2:STX6|comp26429_c0_seq3:STX6|comp26870_c0_seq1:VTI1|comp27328_c0_seq…
Genetic Information Processing; Folding, Sorting and Degradation; Sulfur relay system;	PATH:ko04122	37	|comp29541_c0_seq1:URM1|comp29541_c0_seq2:URM1|comp30337_c0_seq1:MOCS2, moaE|comp30337_c0_seq2:MOCS2, moaE|comp30337_c0_seq3:MOCS2, moaE|comp30337_c0_seq4:MOCS2, moaE|comp30337_c0_seq7:MOCS2, moaE|comp33578_c0_seq1:mnmA, trmU, TRMU|comp33578_c0_seq2:mnmA, trmU, TRMU|comp33578_c0_seq4:mnmA, trmU, TRMU|comp33578_c0_seq5:mnmA, trmU, TRMU|comp33578_c0_seq6:mnmA, trmU, TRMU|comp33578_c0_seq7:mnmA, trm…
Genetic Information Processing; Folding, Sorting and Degradation; Ubiquitin mediated proteolysis;	PATH:ko04120	354	|comp12778_c0_seq1:UBE2D_E, UBC4, UBC5|comp12778_c0_seq2:UBE2D_E, UBC4, UBC5|comp15703_c0_seq1:UBE2W, UBC16|comp17289_c0_seq1:APC11|comp17289_c0_seq2:APC11|comp17304_c0_seq1:RCHY1, PIRH2|comp17304_c0_seq2:RCHY1, PIRH2|comp19657_c0_seq1:UBE2D_E, UBC4, UBC5|comp19657_c1_seq1:UBE2D_E, UBC4, UBC5|comp20162_c0_seq1:UBE2O|comp20267_c0_seq1:SKP1, CBF3D|comp20267_c0_seq2:SKP1, CBF3D|comp20703_c0_seq1:SKP…
Genetic Information Processing; Folding, Sorting and Degradation; Ubiquitin system;	BR:ko04121	919	|comp10516_c0_seq1:FBXL7|comp12778_c0_seq1:UBE2D_E, UBC4, UBC5|comp12778_c0_seq2:UBE2D_E, UBC4, UBC5|comp15703_c0_seq1:UBE2W, UBC16|comp15792_c0_seq1:OTUD5, DUBA|comp15792_c0_seq2:OTUD5, DUBA|comp15792_c0_seq3:OTUD5, DUBA|comp16999_c0_seq1:PSMD14, RPN11, POH1|comp16999_c0_seq2:PSMD14, RPN11, POH1|comp16999_c1_seq1:PSMD14, RPN11, POH1|comp17289_c0_seq1:APC11|comp17289_c0_seq2:APC11|comp17304_c0_se…
Genetic Information Processing; Replication and Repair; Base excision repair;	PATH:ko03410	113	|comp17671_c0_seq1:LIG1|comp17671_c0_seq3:LIG1|comp19623_c0_seq2:PCNA|comp21212_c0_seq1:NTH|comp21254_c0_seq1:POLL|comp21254_c0_seq2:POLL|comp22876_c0_seq11:LIG1|comp22876_c0_seq12:LIG1|comp22876_c0_seq6:LIG1|comp22876_c0_seq7:LIG1|comp27187_c1_seq1:PCNA|comp27187_c1_seq2:PCNA|comp27187_c2_seq1:PCNA|comp27187_c2_seq2:PCNA|comp28316_c0_seq1:POLE1|comp28316_c1_seq1:POLE1|comp28944_c0_seq1:POLD4|com…
Genetic Information Processing; Replication and Repair; Chromosome;	BR:ko03036	979	|comp10069_c0_seq1:H4|comp10372_c0_seq1:H1_5|comp11376_c0_seq1:ESP1|comp11376_c1_seq1:ESP1|comp12646_c0_seq1:NCAPD3|comp13873_c0_seq1:H3|comp13947_c0_seq1:SCC1, MCD1, RAD21|comp14508_c0_seq1:SCC2, NIPBL|comp14510_c0_seq1:NAP1L1, NRP|comp14761_c0_seq1:H2B|comp15058_c0_seq1:H3|comp15090_c1_seq1:H3|comp15599_c0_seq1:H2A|comp15905_c1_seq1:SET, TAF1, I2PP2A|comp16098_c1_seq1:SET, TAF1, I2PP2A|comp1624…
Genetic Information Processing; Replication and Repair; DNA repair and recombination proteins;	BR:ko03400	619	|comp12703_c0_seq1:RAD54L, RAD54|comp13677_c0_seq1:RECQL4|comp14100_c0_seq1:MSH5|comp1564_c0_seq1:TDP1|comp15751_c0_seq1:RFA1, RPA1, rpa|comp15981_c0_seq1:RAD23, HR23|comp16025_c0_seq1:RPB10, POLR2L|comp17135_c0_seq1:MSH5|comp17135_c1_seq1:MSH5|comp17135_c1_seq2:MSH5|comp17232_c0_seq1:RPB2, POLR2B|comp17232_c1_seq1:RPB2, POLR2B|comp17671_c0_seq1:LIG1|comp17671_c0_seq3:LIG1|comp17749_c0_seq1:RECQL…
Genetic Information Processing; Replication and Repair; DNA replication;	PATH:ko03030	103	|comp11540_c0_seq1:DNA2|comp15751_c0_seq1:RFA1, RPA1, rpa|comp17671_c0_seq1:LIG1|comp17671_c0_seq3:LIG1|comp19623_c0_seq2:PCNA|comp22876_c0_seq11:LIG1|comp22876_c0_seq12:LIG1|comp22876_c0_seq6:LIG1|comp22876_c0_seq7:LIG1|comp23441_c0_seq1:RFA1, RPA1, rpa|comp24650_c0_seq1:RFA1, RPA1, rpa|comp27187_c1_seq1:PCNA|comp27187_c1_seq2:PCNA|comp27187_c2_seq1:PCNA|comp27187_c2_seq2:PCNA|comp27996_c0_seq1:…
Genetic Information Processing; Replication and Repair; DNA replication proteins;	BR:ko03032	374	|comp11540_c0_seq1:DNA2|comp13677_c0_seq1:RECQL4|comp15544_c0_seq1:TOP1|comp15544_c0_seq2:TOP1|comp15751_c0_seq1:RFA1, RPA1, rpa|comp15995_c0_seq1:SNRPD2, SMD2|comp16062_c0_seq1:SNRPD2, SMD2|comp16581_c0_seq1:K11138, RIF1|comp16581_c1_seq1:K11138, RIF1|comp17002_c0_seq1:SNRPB, SMB|comp17002_c1_seq1:SNRPB, SMB|comp17671_c0_seq1:LIG1|comp17671_c0_seq3:LIG1|comp17749_c0_seq1:RECQL4|comp17886_c1_seq1…
Genetic Information Processing; Replication and Repair; Homologous recombination;	PATH:ko03440	154	|comp12703_c0_seq1:RAD54L, RAD54|comp15751_c0_seq1:RFA1, RPA1, rpa|comp17868_c0_seq1:SHFM1, DSS1|comp17886_c1_seq1:BLM, RECQL3, SGS1|comp17886_c1_seq2:BLM, RECQL3, SGS1|comp17886_c2_seq1:BLM, RECQL3, SGS1|comp23441_c0_seq1:RFA1, RPA1, rpa|comp23468_c0_seq1:SHFM1, DSS1|comp23468_c0_seq2:SHFM1, DSS1|comp23468_c0_seq3:SHFM1, DSS1|comp24650_c0_seq1:RFA1, RPA1, rpa|comp25650_c0_seq1:BRCA2, FANCD1|comp…
Genetic Information Processing; Replication and Repair; Mismatch repair;	PATH:ko03430	99	|comp15751_c0_seq1:RFA1, RPA1, rpa|comp17671_c0_seq1:LIG1|comp17671_c0_seq3:LIG1|comp19623_c0_seq2:PCNA|comp21162_c0_seq1:EXO1|comp21162_c1_seq1:EXO1|comp22876_c0_seq11:LIG1|comp22876_c0_seq12:LIG1|comp22876_c0_seq6:LIG1|comp22876_c0_seq7:LIG1|comp23441_c0_seq1:RFA1, RPA1, rpa|comp24650_c0_seq1:RFA1, RPA1, rpa|comp27187_c1_seq1:PCNA|comp27187_c1_seq2:PCNA|comp27187_c2_seq1:PCNA|comp27187_c2_seq2:…
Genetic Information Processing; Replication and Repair; Non-homologous end-joining;	PATH:ko03450	20	|comp21254_c0_seq1:POLL|comp21254_c0_seq2:POLL|comp34938_c0_seq1:XRCC4|comp34938_c1_seq4:XRCC4|comp35436_c0_seq3:XRCC6, KU70, G22P1|comp35840_c0_seq2:MRE11|comp35840_c0_seq3:MRE11|comp35840_c0_seq5:MRE11|comp35840_c0_seq6:MRE11|comp36564_c1_seq12:XRCC5, KU80, G22P2|comp63780_c0_seq1:FEN1, RAD2|comp35436_c0_seq1:XRCC6, KU70, G22P1|comp36564_c1_seq7:XRCC5, KU80, G22P2|comp36564_c1_seq2:XRCC5, KU80,…
Genetic Information Processing; Replication and Repair; Nucleotide excision repair;	PATH:ko03420	188	|comp15751_c0_seq1:RFA1, RPA1, rpa|comp15981_c0_seq1:RAD23, HR23|comp17671_c0_seq1:LIG1|comp17671_c0_seq3:LIG1|comp19623_c0_seq2:PCNA|comp22876_c0_seq11:LIG1|comp22876_c0_seq12:LIG1|comp22876_c0_seq6:LIG1|comp22876_c0_seq7:LIG1|comp23080_c0_seq1:ERCC5, XPG, RAD2|comp23441_c0_seq1:RFA1, RPA1, rpa|comp23587_c0_seq2:TFIIH1, GTF2H1, TFB1|comp23587_c0_seq3:TFIIH1, GTF2H1, TFB1|comp24650_c0_seq1:RFA1, …
Genetic Information Processing; Transcription; Basal transcription factors;	PATH:ko03022	113	|comp1474_c0_seq1:TBP, tbp|comp21196_c0_seq1:TFIIA2, GTF2A2, TOA2|comp23587_c0_seq2:TFIIH1, GTF2H1, TFB1|comp23587_c0_seq3:TFIIH1, GTF2H1, TFB1|comp25568_c0_seq1:TFIIA1, GTF2A1, TOA1|comp25568_c0_seq2:TFIIA1, GTF2A1, TOA1|comp25568_c1_seq1:TFIIA1, GTF2A1, TOA1|comp27337_c1_seq1:TFIIE2, GTF2E2, TFA2|comp28227_c0_seq1:TAF10|comp28301_c0_seq1:TBP, tbp|comp29089_c0_seq1:TAF11|comp29089_c0_seq2:TAF11|…
Genetic Information Processing; Transcription; RNA polymerase;	PATH:ko03020	232	|comp16025_c0_seq1:RPB10, POLR2L|comp17232_c0_seq1:RPB2, POLR2B|comp17232_c1_seq1:RPB2, POLR2B|comp18940_c0_seq1:RPB12, POLR2K|comp20132_c2_seq1:rpoC|comp20132_c3_seq1:rpoC|comp20932_c0_seq1:RPB6, POLR2F|comp21569_c0_seq1:RPB11, POLR2J|comp22278_c0_seq1:RPB2, POLR2B|comp22278_c1_seq1:RPB2, POLR2B|comp22278_c2_seq1:RPB2, POLR2B|comp23708_c0_seq1:RPB5, POLR2E|comp24633_c0_seq1:RPB4, POLR2D|comp2611…
Genetic Information Processing; Transcription; Spliceosome;	BR:ko03041	926	|comp10096_c1_seq1:CIRBP|comp11300_c0_seq1:CIRBP|comp11381_c0_seq1:PABPC|comp12622_c0_seq1:DDX5, DBP2|comp1296_c0_seq1:UBL5, HUB1|comp14880_c0_seq1:UBL5, HUB1|comp1555_c0_seq1:DDX5, DBP2|comp15897_c0_seq1:SF3B14|comp15970_c1_seq1:YBX1, NSEP1|comp15995_c0_seq1:SNRPD2, SMD2|comp16062_c0_seq1:SNRPD2, SMD2|comp16442_c0_seq1:PABPC|comp16442_c1_seq1:PABPC|comp17002_c0_seq1:SNRPB, SMB|comp17002_c1_seq1:…
Genetic Information Processing; Transcription; Spliceosome;	PATH:ko03040	530	|comp12622_c0_seq1:DDX5, DBP2|comp1555_c0_seq1:DDX5, DBP2|comp15897_c0_seq1:SF3B14|comp15995_c0_seq1:SNRPD2, SMD2|comp16062_c0_seq1:SNRPD2, SMD2|comp17002_c0_seq1:SNRPB, SMB|comp17002_c1_seq1:SNRPB, SMB|comp1704_c0_seq1:HSPA1_8|comp17097_c0_seq1:HSPA1_8|comp17271_c0_seq1:HSPA1_8|comp18802_c0_seq1:PRPF38B|comp18802_c0_seq2:PRPF38B|comp18802_c0_seq3:PRPF38B|comp18802_c0_seq4:PRPF38B|comp19912_c0_se…
Genetic Information Processing; Transcription; Transcription factors;	BR:ko03000	423	|comp11702_c0_seq1:MYBP|comp13328_c0_seq1:EREBP|comp1370_c0_seq1:MYBP|comp14344_c0_seq1:OVM, ANT|comp14344_c1_seq1:OVM, ANT|comp1474_c0_seq1:TBP, tbp|comp15287_c0_seq1:MYBP|comp15287_c1_seq1:MYBP|comp15751_c0_seq1:RFA1, RPA1, rpa|comp15970_c1_seq1:YBX1, NSEP1|comp16091_c0_seq2:OVM, ANT|comp16371_c0_seq1:MYBP|comp16378_c0_seq1:OVM, ANT|comp16957_c0_seq1:TGA|comp16957_c1_seq1:TGA|comp16990_c0_seq1:…
Genetic Information Processing; Translation; Aminoacyl-tRNA biosynthesis;	PATH:ko00970	201	|comp16445_c0_seq1:CARS, cysS|comp18369_c0_seq1:KARS, lysS|comp19504_c0_seq2:PARS, proS|comp19504_c0_seq3:PARS, proS|comp22636_c0_seq1:gatB|comp24189_c0_seq1:FARSA, pheS|comp25047_c1_seq1:VARS, valS|comp25047_c1_seq2:VARS, valS|comp25047_c1_seq3:VARS, valS|comp25047_c1_seq4:VARS, valS|comp25047_c1_seq6:VARS, valS|comp25047_c1_seq7:VARS, valS|comp25995_c0_seq1:YARS, tyrS|comp26680_c0_seq1:FARSA, p…
Genetic Information Processing; Translation; RNA transport;	PATH:ko03013	455	|comp10395_c0_seq1:EIF3I|comp1044_c0_seq1:EIF5B|comp11381_c0_seq1:PABPC|comp14189_c0_seq1:EIF1, SUI1|comp15341_c0_seq1:EIF4A|comp15713_c0_seq1:EIF5|comp15713_c1_seq1:EIF5|comp16442_c0_seq1:PABPC|comp16442_c1_seq1:PABPC|comp16831_c1_seq1:EIF2S2|comp16842_c0_seq1:EIF5B|comp17118_c0_seq1:PABPC|comp17260_c0_seq1:EIF3A|comp17869_c0_seq1:EEF1A|comp18668_c0_seq1:SUMO, SMT3|comp18888_c1_seq1:RAN|comp1950…
Genetic Information Processing; Translation; Ribosome Biogenesis;	BR:ko03009	432	|comp11327_c0_seq1:ABCF2|comp12622_c0_seq1:DDX5, DBP2|comp13083_c0_seq1:EIF6|comp13904_c0_seq1:ybeY, yqfG|comp14631_c0_seq1:CSNK2A|comp1555_c0_seq1:DDX5, DBP2|comp165_c1_seq1:XRN2, RAT1|comp1704_c0_seq1:HSPA1_8|comp17097_c0_seq1:HSPA1_8|comp17271_c0_seq1:HSPA1_8|comp18479_c1_seq1:MDN1, REA1|comp18888_c1_seq1:RAN|comp18975_c0_seq1:MDN1, REA1|comp18975_c1_seq1:MDN1, REA1|comp19823_c0_seq1:NAT10, KR…
Genetic Information Processing; Translation; Ribosome;	BR:ko03011	699	|comp10155_c0_seq1:RP-L26e, RPL26|comp10155_c0_seq2:RP-L26e, RPL26|comp10602_c0_seq1:RP-L8e, RPL8|comp10611_c0_seq1:RP-S17e, RPS17|comp10834_c0_seq1:RP-L40e, RPL40|comp10834_c0_seq2:RP-L40e, RPL40|comp11201_c0_seq1:RP-L24e, RPL24|comp11245_c0_seq1:RP-L11e, RPL11|comp11739_c0_seq1:RP-SAe, RPS0|comp11739_c1_seq1:RP-SAe, RPS0|comp11770_c0_seq1:RP-L4e, RPL4|comp12199_c0_seq1:RP-L3e, RPL3|comp1220_c0_…
Genetic Information Processing; Translation; Ribosome;	PATH:ko03010	699	|comp10155_c0_seq1:RP-L26e, RPL26|comp10155_c0_seq2:RP-L26e, RPL26|comp10602_c0_seq1:RP-L8e, RPL8|comp10611_c0_seq1:RP-S17e, RPS17|comp10834_c0_seq1:RP-L40e, RPL40|comp10834_c0_seq2:RP-L40e, RPL40|comp11201_c0_seq1:RP-L24e, RPL24|comp11245_c0_seq1:RP-L11e, RPL11|comp11739_c0_seq1:RP-SAe, RPS0|comp11739_c1_seq1:RP-SAe, RPS0|comp11770_c0_seq1:RP-L4e, RPL4|comp12199_c0_seq1:RP-L3e, RPL3|comp1220_c0_…
Genetic Information Processing; Translation; Ribosome biogenesis in eukaryotes;	PATH:ko03008	235	|comp13083_c0_seq1:EIF6|comp14631_c0_seq1:CSNK2A|comp165_c1_seq1:XRN2, RAT1|comp18479_c1_seq1:MDN1, REA1|comp18888_c1_seq1:RAN|comp18975_c0_seq1:MDN1, REA1|comp18975_c1_seq1:MDN1, REA1|comp19823_c0_seq1:NAT10, KRE33|comp23298_c0_seq1:SNU13, NHP2L|comp23298_c0_seq2:SNU13, NHP2L|comp24731_c0_seq1:CSNK2A|comp26399_c1_seq1:POP5|comp26399_c1_seq2:POP5|comp26399_c1_seq4:POP5|comp26399_c1_seq5:POP5|comp…
Genetic Information Processing; Translation; Translation factors;	BR:ko03012	290	|comp10395_c0_seq1:EIF3I|comp1044_c0_seq1:EIF5B|comp11683_c0_seq1:EF3, TEF3|comp11804_c0_seq1:EIF5A|comp12161_c0_seq1:EEF1G|comp13083_c0_seq1:EIF6|comp14189_c0_seq1:EIF1, SUI1|comp15341_c0_seq1:EIF4A|comp15616_c0_seq1:EIF5A|comp15616_c1_seq1:EIF5A|comp15713_c0_seq1:EIF5|comp15713_c1_seq1:EIF5|comp16831_c1_seq1:EIF2S2|comp16842_c0_seq1:EIF5B|comp17260_c0_seq1:EIF3A|comp17732_c0_seq1:EEF2|comp17732…
Genetic Information Processing; Translation; mRNA surveillance pathway;	PATH:ko03015	356	|comp11381_c0_seq1:PABPC|comp16442_c0_seq1:PABPC|comp16442_c1_seq1:PABPC|comp17118_c0_seq1:PABPC|comp1950_c0_seq1:PABPC|comp20771_c0_seq1:EIF4A3, FAL1|comp22113_c1_seq1:ACIN1, ACINUS|comp22113_c1_seq2:ACIN1, ACINUS|comp22463_c2_seq1:PAP|comp24942_c0_seq1:PABPN1, PABP2|comp24942_c0_seq2:PABPN1, PABP2|comp25064_c0_seq1:PPP2C|comp25597_c0_seq1:UAP56, BAT1, SUB2|comp25597_c0_seq2:UAP56, BAT1, SUB2|co…
>3. Environmental Information Processing
Environmental Information Processing; Membrane Transport; ABC transporters;	PATH:ko02010	75	|comp29616_c0_seq1:ABCB1|comp29616_c1_seq1:ABCB1|comp29616_c2_seq1:ABCB1|comp32307_c0_seq1:ABCB1|comp32307_c0_seq2:ABCB1|comp32307_c0_seq3:ABCB1|comp32307_c3_seq1:ABCB1|comp36002_c1_seq1:ABCC10|comp36002_c1_seq10:ABCC10|comp36002_c1_seq12:ABCC10|comp36002_c1_seq14:ABCC10|comp36002_c1_seq16:ABCC10|comp36002_c1_seq18:ABCC10|comp36002_c1_seq19:ABCC10|comp36002_c1_seq21:ABCC10|comp36002_c1_seq23:ABCC…
Environmental Information Processing; Membrane Transport; Bacterial secretion system;	PATH:ko03070	25	|comp23023_c0_seq1:yidC, spoIIIJ, OXA1|comp35941_c0_seq1:SRP54, ffh|comp35941_c0_seq2:SRP54, ffh|comp35941_c0_seq3:SRP54, ffh|comp35941_c1_seq1:SRP54, ffh|comp35941_c1_seq2:SRP54, ffh|comp35941_c1_seq3:SRP54, ffh|comp35941_c1_seq4:SRP54, ffh|comp36776_c0_seq1:yidC, spoIIIJ, OXA1|comp43750_c0_seq1:yidC, spoIIIJ, OXA1|comp531_c0_seq1:yidC, spoIIIJ, OXA1|comp67711_c0_seq1:SRP54, ffh|comp36776_c0_seq…
Environmental Information Processing; Membrane Transport; Secretion system;	BR:ko02044	75	|comp11659_c0_seq1:SEC61A|comp14719_c0_seq1:SRP14|comp22458_c0_seq1:SEC63|comp22458_c2_seq1:SEC63|comp23023_c0_seq1:yidC, spoIIIJ, OXA1|comp26497_c0_seq1:SRP19|comp26497_c0_seq2:SRP19|comp26497_c0_seq4:SRP19|comp26497_c0_seq6:SRP19|comp26497_c0_seq8:SRP19|comp27233_c0_seq1:SEC62|comp27233_c3_seq1:SEC62|comp27878_c0_seq1:SRPRB, SRP102|comp27878_c1_seq1:SRPRB, SRP102|comp32187_c0_seq4:SRP14|comp321…
Environmental Information Processing; Membrane Transport; Transporters;	BR:ko02000	126	|comp1116_c0_seq1:pbuG|comp16807_c0_seq1:pbuG|comp19817_c0_seq1:SLC2A13, ITR|comp29616_c0_seq1:ABCB1|comp29616_c1_seq1:ABCB1|comp29616_c2_seq1:ABCB1|comp3010_c0_seq1:PHO84|comp30719_c0_seq1:SLC2A13, ITR|comp30719_c0_seq3:SLC2A13, ITR|comp30719_c0_seq4:SLC2A13, ITR|comp30719_c1_seq1:SLC2A13, ITR|comp30719_c1_seq2:SLC2A13, ITR|comp32307_c0_seq1:ABCB1|comp32307_c0_seq2:ABCB1|comp32307_c0_seq3:ABCB1|…
Environmental Information Processing; Signal Transduction; Calcium signaling pathway;	PATH:ko04020	82	|comp13649_c0_seq1:CALM|comp14338_c0_seq1:ANT|comp18946_c1_seq1:VDAC1|comp19095_c0_seq1:ANT|comp19095_c0_seq2:ANT|comp19153_c1_seq1:ANT|comp20020_c0_seq1:PPP3R, CNB|comp20020_c1_seq1:PPP3R, CNB|comp20487_c0_seq1:ANT|comp20487_c1_seq1:ANT|comp20875_c0_seq1:PLCD|comp2099_c0_seq1:ANT|comp23846_c0_seq1:PPP3R, CNB|comp23891_c0_seq1:ANT|comp23891_c0_seq2:ANT|comp23891_c0_seq3:ANT|comp23891_c0_seq4:ANT|…
Environmental Information Processing; Signal Transduction; ErbB signaling pathway;	PATH:ko04012	105	|comp20679_c0_seq1:ERK1_2|comp20679_c1_seq1:ERK1_2|comp26725_c0_seq1:ERK1_2|comp28649_c0_seq1:MAP2K1, MEK1|comp28649_c1_seq1:MAP2K1, MEK1|comp28687_c0_seq1:MAP2K1, MEK1|comp28687_c0_seq2:MAP2K1, MEK1|comp28687_c1_seq1:MAP2K1, MEK1|comp28687_c1_seq2:MAP2K1, MEK1|comp35302_c0_seq1:ERK1_2|comp35302_c0_seq10:ERK1_2|comp35302_c0_seq11:ERK1_2|comp35302_c0_seq12:ERK1_2|comp35302_c0_seq13:ERK1_2|comp3530…
Environmental Information Processing; Signal Transduction; Hedgehog signaling pathway;	PATH:ko04340	21	|comp22938_c0_seq1:CSNK1, CK1|comp25516_c0_seq1:CSNK1E|comp25516_c1_seq2:CSNK1E|comp25516_c1_seq3:CSNK1E|comp31071_c1_seq2:CSNK1, CK1|comp31071_c1_seq4:CSNK1, CK1|comp31071_c1_seq5:CSNK1, CK1|comp33917_c1_seq11:CSNK1, CK1|comp33917_c1_seq4:CSNK1, CK1|comp33917_c1_seq5:CSNK1, CK1|comp33917_c1_seq6:CSNK1, CK1|comp33917_c1_seq9:CSNK1, CK1|comp5417_c0_seq1:FU|comp60952_c0_seq1:CSNK1, CK1|comp69338_c0…
Environmental Information Processing; Signal Transduction; Jak-STAT signaling pathway;	PATH:ko04630	2	|comp37303_c1_seq7:EP300, CREBBP, KAT3|comp37303_c1_seq6:EP300, CREBBP, KAT3|
Environmental Information Processing; Signal Transduction; MAPK signaling pathway - fly;	PATH:ko04013	98	|comp20679_c0_seq1:ERK1_2|comp20679_c1_seq1:ERK1_2|comp26725_c0_seq1:ERK1_2|comp28649_c0_seq1:MAP2K1, MEK1|comp28649_c1_seq1:MAP2K1, MEK1|comp28687_c0_seq1:MAP2K1, MEK1|comp28687_c0_seq2:MAP2K1, MEK1|comp28687_c1_seq1:MAP2K1, MEK1|comp28687_c1_seq2:MAP2K1, MEK1|comp35302_c0_seq1:ERK1_2|comp35302_c0_seq10:ERK1_2|comp35302_c0_seq11:ERK1_2|comp35302_c0_seq12:ERK1_2|comp35302_c0_seq13:ERK1_2|comp3530…
Environmental Information Processing; Signal Transduction; MAPK signaling pathway - yeast;	PATH:ko04011	33	|comp10283_c0_seq1:P38|comp15649_c0_seq1:E4.4.1.5, GLO1, gloA|comp15649_c0_seq2:E4.4.1.5, GLO1, gloA|comp24476_c0_seq1:E4.4.1.5, GLO1, gloA|comp24476_c1_seq1:E4.4.1.5, GLO1, gloA|comp24476_c1_seq2:E4.4.1.5, GLO1, gloA|comp24476_c3_seq1:E4.4.1.5, GLO1, gloA|comp26995_c1_seq1:E4.4.1.5, GLO1, gloA|comp26995_c2_seq1:E4.4.1.5, GLO1, gloA|comp26995_c2_seq2:E4.4.1.5, GLO1, gloA|comp33879_c0_seq2:E4.4.1.…
Environmental Information Processing; Signal Transduction; MAPK signaling pathway;	PATH:ko04010	196	|comp10283_c0_seq1:P38|comp1704_c0_seq1:HSPA1_8|comp17097_c0_seq1:HSPA1_8|comp17271_c0_seq1:HSPA1_8|comp18499_c0_seq1:RAC1|comp19912_c0_seq1:HSPA1_8|comp19912_c1_seq1:HSPA1_8|comp20020_c0_seq1:PPP3R, CNB|comp20020_c1_seq1:PPP3R, CNB|comp20462_c0_seq1:HSPA1_8|comp20462_c0_seq2:HSPA1_8|comp20679_c0_seq1:ERK1_2|comp20679_c1_seq1:ERK1_2|comp21270_c0_seq1:HSPA1_8|comp21270_c0_seq2:HSPA1_8|comp21270_c0…
Environmental Information Processing; Signal Transduction; Notch signaling pathway;	PATH:ko04330	29	|comp22826_c0_seq1:HDAC1_2|comp22826_c0_seq2:HDAC1_2|comp22826_c0_seq4:HDAC1_2|comp22826_c0_seq5:HDAC1_2|comp23504_c0_seq1:PSEN1, PS1|comp23504_c0_seq2:PSEN1, PS1|comp33109_c0_seq2:PEN2|comp33109_c0_seq3:PEN2|comp33109_c0_seq4:PEN2|comp33109_c0_seq6:PEN2|comp37303_c1_seq7:EP300, CREBBP, KAT3|comp37611_c0_seq1:SNW1, SKIIP, SKIP|comp37611_c0_seq2:SNW1, SKIIP, SKIP|comp37611_c0_seq3:SNW1, SKIIP, SKI…
Environmental Information Processing; Signal Transduction; Phosphatidylinositol signaling system;	PATH:ko04070	205	|comp13649_c0_seq1:CALM|comp1660_c0_seq1:E2.7.1.107, DGK, dgkA|comp17623_c0_seq1:ITPK1|comp20875_c0_seq1:PLCD|comp23513_c0_seq1:E3.1.3.25, IMPA, suhB|comp24003_c0_seq1:E2.7.7.41, CDS1, cdsA|comp24003_c1_seq1:E2.7.7.41, CDS1, cdsA|comp25003_c0_seq1:ITPK1|comp25992_c0_seq1:E3.1.3.67, PTEN|comp26410_c0_seq1:E3.1.3.67, PTEN|comp26410_c1_seq1:E3.1.3.67, PTEN|comp26848_c0_seq1:VTC4|comp27129_c0_seq1:E2…
Environmental Information Processing; Signal Transduction; Plant hormone signal transduction;	PATH:ko04075	389	|comp10840_c0_seq1:ARR-B|comp11380_c0_seq1:SAUR|comp11380_c0_seq2:SAUR|comp12175_c0_seq1:ARR-A|comp1260_c0_seq1:AUX1, LAX|comp12860_c0_seq1:JAZ|comp1315_c0_seq1:PYL|comp13274_c0_seq1:SAUR|comp14399_c0_seq1:SAUR|comp16002_c1_seq2:K14486, ARF|comp16032_c0_seq3:BZR1_2|comp16957_c0_seq1:TGA|comp16957_c1_seq1:TGA|comp16970_c0_seq1:SAUR|comp16990_c0_seq1:TGA|comp18671_c0_seq1:SAUR|comp19094_c0_seq1:ABF…
Environmental Information Processing; Signal Transduction; TGF-beta signaling pathway;	PATH:ko04350	143	|comp20267_c0_seq1:SKP1, CBF3D|comp20267_c0_seq2:SKP1, CBF3D|comp20679_c0_seq1:ERK1_2|comp20679_c1_seq1:ERK1_2|comp20703_c0_seq1:SKP1, CBF3D|comp25064_c0_seq1:PPP2C|comp26725_c0_seq1:ERK1_2|comp27242_c0_seq3:CUL1, CDC53|comp27242_c0_seq4:CUL1, CDC53|comp27242_c0_seq9:CUL1, CDC53|comp28694_c3_seq1:RBX1, ROC1|comp28694_c3_seq2:RBX1, ROC1|comp29615_c0_seq1:SKP1, CBF3D|comp31415_c0_seq1:PPP2R1|comp31…
Environmental Information Processing; Signal Transduction; Two-component system;	BR:ko02022	1	|comp69507_c0_seq1:YPD1|
Environmental Information Processing; Signal Transduction; Two-component system;	PATH:ko02020	33	|comp10250_c0_seq1:E6.3.1.2, glnA|comp10250_c1_seq1:E6.3.1.2, glnA|comp10833_c0_seq1:E6.3.1.2, glnA|comp15856_c0_seq1:E6.3.1.2, glnA|comp16537_c0_seq1:phoD|comp26297_c0_seq1:E6.3.1.2, glnA|comp26297_c0_seq2:E6.3.1.2, glnA|comp26297_c0_seq3:E6.3.1.2, glnA|comp27243_c0_seq1:E6.3.1.2, glnA|comp30636_c0_seq1:E2.3.1.9, atoB|comp30636_c0_seq3:E2.3.1.9, atoB|comp30814_c0_seq1:FAD6, desA|comp32066_c0_seq…
Environmental Information Processing; Signal Transduction; VEGF signaling pathway;	PATH:ko04370	120	|comp10283_c0_seq1:P38|comp18499_c0_seq1:RAC1|comp20020_c0_seq1:PPP3R, CNB|comp20020_c1_seq1:PPP3R, CNB|comp20679_c0_seq1:ERK1_2|comp20679_c1_seq1:ERK1_2|comp23846_c0_seq1:PPP3R, CNB|comp26725_c0_seq1:ERK1_2|comp27719_c1_seq1:RAC1|comp27719_c2_seq1:RAC1|comp27719_c2_seq2:RAC1|comp27719_c2_seq4:RAC1|comp28007_c2_seq1:PPP3R, CNB|comp28007_c3_seq1:PPP3R, CNB|comp28007_c3_seq5:PPP3R, CNB|comp28007_c3…
Environmental Information Processing; Signal Transduction; Wnt signaling pathway;	PATH:ko04310	146	|comp14631_c0_seq1:CSNK2A|comp18499_c0_seq1:RAC1|comp20020_c0_seq1:PPP3R, CNB|comp20020_c1_seq1:PPP3R, CNB|comp20267_c0_seq1:SKP1, CBF3D|comp20267_c0_seq2:SKP1, CBF3D|comp20703_c0_seq1:SKP1, CBF3D|comp23504_c0_seq1:PSEN1, PS1|comp23504_c0_seq2:PSEN1, PS1|comp23846_c0_seq1:PPP3R, CNB|comp24731_c0_seq1:CSNK2A|comp24749_c0_seq1:SIAH1|comp24749_c1_seq1:SIAH1|comp24749_c2_seq1:SIAH1|comp25064_c0_seq1:…
Environmental Information Processing; Signal Transduction; mTOR signaling pathway;	PATH:ko04150	205	|comp20679_c0_seq1:ERK1_2|comp20679_c1_seq1:ERK1_2|comp23433_c0_seq1:EIF4E|comp24316_c0_seq1:EIF4E|comp24316_c2_seq1:EIF4E|comp26725_c0_seq1:ERK1_2|comp30461_c0_seq1:PRKAA, AMPK|comp30461_c0_seq2:PRKAA, AMPK|comp30529_c0_seq12:CAB39, MO25|comp30529_c0_seq13:CAB39, MO25|comp30529_c0_seq14:CAB39, MO25|comp30529_c0_seq15:CAB39, MO25|comp30529_c0_seq17:CAB39, MO25|comp30529_c0_seq18:CAB39, MO25|comp3…
Environmental Information Processing; Signaling Molecules and Interaction; Bacterial toxins;	BR:ko02042	6	|comp30473_c0_seq1:plcC|comp32934_c0_seq2:plcC|comp33262_c0_seq1:plcC|comp32934_c0_seq1:plcC|comp32174_c0_seq1:plcC|comp29974_c0_seq1:tlyA|
Environmental Information Processing; Signaling Molecules and Interaction; CAM ligands;	BR:ko04516	16	|comp10561_c0_seq1:COL1AS|comp11573_c0_seq1:COL1AS|comp11573_c1_seq1:COL1AS|comp13970_c0_seq1:COL1AS|comp19405_c0_seq1:COL1AS|comp19405_c1_seq1:COL1AS|comp52288_c0_seq1:COL1AS|comp57620_c0_seq1:COL1AS|comp62340_c0_seq1:THBS|comp62728_c0_seq1:LAMA3_5|comp63425_c0_seq1:COL1AS|comp64765_c0_seq1:COL1AS|comp65552_c0_seq1:COL1AS|comp68910_c0_seq1:COL1AS|comp6943_c0_seq1:MMP2|comp70197_c0_seq1:COL1AS|
Environmental Information Processing; Signaling Molecules and Interaction; Cell adhesion molecules (CAMs);	BR:ko04515	6	|comp51122_c0_seq1:MHC1|comp52618_c0_seq1:MHC1|comp69290_c0_seq1:SDC|comp69773_c0_seq1:ITGA6|comp70154_c0_seq1:CD99, MIC2|comp70552_c0_seq1:ITGA7|
Environmental Information Processing; Signaling Molecules and Interaction; Cell adhesion molecules (CAMs);	PATH:ko04514	5	|comp51122_c0_seq1:MHC1|comp52618_c0_seq1:MHC1|comp69290_c0_seq1:SDC|comp69773_c0_seq1:ITGA6|comp70154_c0_seq1:CD99, MIC2|
Environmental Information Processing; Signaling Molecules and Interaction; Cellular antigens;	BR:ko04090	43	|comp10283_c0_seq1:P38|comp12497_c1_seq1:CD63, MLA1|comp14543_c0_seq1:ggt|comp29616_c0_seq1:ABCB1|comp29616_c1_seq1:ABCB1|comp29616_c2_seq1:ABCB1|comp30821_c0_seq1:ggt|comp32307_c0_seq1:ABCB1|comp32307_c0_seq2:ABCB1|comp32307_c0_seq3:ABCB1|comp32307_c3_seq1:ABCB1|comp32995_c0_seq1:ENTPD1_3_8|comp32995_c1_seq1:ENTPD1_3_8|comp36709_c0_seq1:ABCB1|comp36709_c0_seq3:ABCB1|comp36709_c0_seq6:ABCB1|comp3…
Environmental Information Processing; Signaling Molecules and Interaction; ECM-receptor interaction;	PATH:ko04512	18	|comp10561_c0_seq1:COL1AS|comp11573_c0_seq1:COL1AS|comp11573_c1_seq1:COL1AS|comp13970_c0_seq1:COL1AS|comp19405_c0_seq1:COL1AS|comp19405_c1_seq1:COL1AS|comp52288_c0_seq1:COL1AS|comp57620_c0_seq1:COL1AS|comp62340_c0_seq1:THBS|comp62728_c0_seq1:LAMA3_5|comp63425_c0_seq1:COL1AS|comp64765_c0_seq1:COL1AS|comp65552_c0_seq1:COL1AS|comp68910_c0_seq1:COL1AS|comp69290_c0_seq1:SDC|comp69773_c0_seq1:ITGA6|com…
Environmental Information Processing; Signaling Molecules and Interaction; G protein-coupled receptors;	BR:ko04030	4	|comp23837_c0_seq1:MLO|comp23837_c0_seq2:MLO|comp63132_c0_seq1:FZD1_7, fz|comp23386_c0_seq1:MLO|
Environmental Information Processing; Signaling Molecules and Interaction; GTP-binding proteins;	BR:ko04031	140	|comp14599_c0_seq1:RAB|comp15877_c0_seq1:RAB18|comp15915_c1_seq1:RAB|comp16162_c0_seq1:RAB|comp16162_c1_seq1:RAB|comp16200_c0_seq1:RAB|comp17299_c0_seq1:RAB|comp18499_c0_seq1:RAC1|comp18888_c1_seq1:RAN|comp23069_c0_seq1:RAB|comp23069_c1_seq1:RAB|comp23069_c1_seq2:RAB|comp23222_c0_seq1:SAR1|comp23328_c0_seq1:RAB7A|comp24514_c0_seq1:SAR1|comp24830_c2_seq1:RHO1|comp26086_c1_seq1:RHO1|comp27719_c1_se…
Environmental Information Processing; Signaling Molecules and Interaction; Glycan bindng proteins;	BR:ko04091	21	|comp12771_c0_seq1:CALR|comp12914_c0_seq1:CANX|comp13401_c0_seq1:CALR|comp18773_c0_seq1:CANX|comp19479_c0_seq1:CANX|comp24673_c0_seq2:PRKCSH|comp24673_c0_seq6:PRKCSH|comp25230_c0_seq1:CANX|comp25230_c1_seq1:CANX|comp31263_c0_seq1:CANX|comp35347_c0_seq2:PRKCSH|comp35347_c0_seq3:PRKCSH|comp35347_c0_seq6:PRKCSH|comp3792_c0_seq1:MRC|comp53372_c0_seq1:CALR|comp58568_c0_seq1:COLEC12|comp33137_c0_seq1:C…
Environmental Information Processing; Signaling Molecules and Interaction; Ion channels;	BR:ko04040	27	|comp12679_c0_seq1:PIP|comp13446_c0_seq1:PIP|comp16694_c1_seq1:TIP|comp17369_c1_seq1:PIP|comp21745_c0_seq1:PIP|comp23293_c1_seq1:PIP|comp25717_c0_seq1:PIP|comp28204_c0_seq1:PIP|comp28204_c0_seq2:PIP|comp28204_c0_seq4:PIP|comp28204_c3_seq1:PIP|comp2966_c0_seq1:PIP|comp30889_c0_seq2:CNGF|comp34290_c1_seq15:CNGF|comp34658_c1_seq1:PIP|comp34658_c1_seq2:PIP|comp34658_c1_seq3:PIP|comp34658_c1_seq4:PIP|…
Environmental Information Processing; Signaling Molecules and Interaction; Neuroactive ligand-receptor interaction;	PATH:ko04080	10	|comp31273_c0_seq1:COPA|comp31273_c0_seq11:COPA|comp31273_c0_seq12:COPA|comp31273_c0_seq4:COPA|comp31273_c0_seq6:COPA|comp31273_c0_seq9:COPA|comp34725_c1_seq1:COPA|comp69573_c0_seq1:COPA|comp31273_c0_seq8:COPA|comp31273_c0_seq14:COPA|
>4. Cellular Processes
Cellular Processes; Cell Communication; Adherens junction;	PATH:ko04520	133	|comp14631_c0_seq1:CSNK2A|comp168_c0_seq1:ACTB_G1|comp18499_c0_seq1:RAC1|comp20679_c0_seq1:ERK1_2|comp20679_c1_seq1:ERK1_2|comp20921_c0_seq1:ACTB_G1|comp21806_c0_seq1:ACTB_G1|comp21806_c0_seq2:ACTB_G1|comp24731_c0_seq1:CSNK2A|comp25182_c1_seq1:ACTB_G1|comp26725_c0_seq1:ERK1_2|comp26913_c0_seq1:CSNK2A|comp26913_c0_seq2:CSNK2A|comp26913_c1_seq1:CSNK2A|comp26913_c1_seq2:CSNK2A|comp26913_c1_seq3:CSNK…
Cellular Processes; Cell Communication; Focal adhesion;	PATH:ko04510	166	|comp10561_c0_seq1:COL1AS|comp11573_c0_seq1:COL1AS|comp11573_c1_seq1:COL1AS|comp13970_c0_seq1:COL1AS|comp168_c0_seq1:ACTB_G1|comp18499_c0_seq1:RAC1|comp19405_c0_seq1:COL1AS|comp19405_c1_seq1:COL1AS|comp20679_c0_seq1:ERK1_2|comp20679_c1_seq1:ERK1_2|comp20921_c0_seq1:ACTB_G1|comp21806_c0_seq1:ACTB_G1|comp21806_c0_seq2:ACTB_G1|comp25182_c1_seq1:ACTB_G1|comp25992_c0_seq1:E3.1.3.67, PTEN|comp26410_c0_…
Cellular Processes; Cell Communication; Gap junction;	PATH:ko04540	152	|comp14917_c0_seq1:TUBA|comp19426_c0_seq1:TUBB|comp20679_c0_seq1:ERK1_2|comp20679_c1_seq1:ERK1_2|comp21155_c0_seq1:TUBB|comp22538_c0_seq1:TUBB|comp2254_c0_seq1:TUBB|comp24604_c0_seq1:TUBA|comp26005_c0_seq1:TUBA|comp26005_c1_seq1:TUBA|comp26005_c2_seq1:TUBA|comp26385_c0_seq1:TUBB|comp26385_c3_seq1:TUBB|comp26385_c4_seq1:TUBB|comp26725_c0_seq1:ERK1_2|comp27717_c0_seq1:TUBB|comp28649_c0_seq1:MAP2K1,…
Cellular Processes; Cell Communication; Tight junction;	PATH:ko04530	79	|comp14631_c0_seq1:CSNK2A|comp168_c0_seq1:ACTB_G1|comp20921_c0_seq1:ACTB_G1|comp21806_c0_seq1:ACTB_G1|comp21806_c0_seq2:ACTB_G1|comp24731_c0_seq1:CSNK2A|comp25064_c0_seq1:PPP2C|comp25182_c1_seq1:ACTB_G1|comp25992_c0_seq1:E3.1.3.67, PTEN|comp26410_c0_seq1:E3.1.3.67, PTEN|comp26410_c1_seq1:E3.1.3.67, PTEN|comp26913_c0_seq1:CSNK2A|comp26913_c0_seq2:CSNK2A|comp26913_c1_seq1:CSNK2A|comp26913_c1_seq2:C…
Cellular Processes; Cell Growth and Death; Apoptosis;	PATH:ko04210	26	|comp20020_c0_seq1:PPP3R, CNB|comp20020_c1_seq1:PPP3R, CNB|comp23846_c0_seq1:PPP3R, CNB|comp25465_c0_seq1:CYC|comp28007_c2_seq1:PPP3R, CNB|comp28007_c3_seq1:PPP3R, CNB|comp28007_c3_seq5:PPP3R, CNB|comp28007_c3_seq6:PPP3R, CNB|comp30765_c1_seq1:CYC|comp31623_c0_seq1:ATM, TEL1|comp31623_c0_seq2:ATM, TEL1|comp31623_c0_seq3:ATM, TEL1|comp31623_c0_seq4:ATM, TEL1|comp31623_c0_seq5:ATM, TEL1|comp31623_c…
Cellular Processes; Cell Growth and Death; Cell cycle - Caulobacter;	PATH:ko04112	25	|comp16113_c0_seq1:clpX, CLPX|comp16113_c2_seq1:clpX, CLPX|comp20114_c0_seq1:ftsZ|comp21062_c0_seq1:ftsZ|comp33611_c0_seq4:clpP, CLPP|comp34247_c0_seq2:clpP, CLPP|comp34247_c0_seq4:clpP, CLPP|comp34247_c0_seq5:clpP, CLPP|comp57380_c0_seq1:E3.4.21.53, lon|comp65908_c0_seq1:clpX, CLPX|comp23947_c0_seq1:E3.4.21.53, lon|comp33611_c0_seq3:clpP, CLPP|comp33611_c0_seq1:clpP, CLPP|comp33611_c0_seq2:clpP,…
Cellular Processes; Cell Growth and Death; Cell cycle - yeast;	PATH:ko04111	210	|comp11376_c0_seq1:ESP1|comp11376_c1_seq1:ESP1|comp13947_c0_seq1:SCC1, MCD1, RAD21|comp14508_c0_seq1:SCC2, NIPBL|comp17289_c0_seq1:APC11|comp17289_c0_seq2:APC11|comp17584_c0_seq1:ESP1|comp17584_c1_seq1:ESP1|comp20267_c0_seq1:SKP1, CBF3D|comp20267_c0_seq2:SKP1, CBF3D|comp20703_c0_seq1:SKP1, CBF3D|comp21313_c0_seq1:ESP1|comp21313_c1_seq1:ESP1|comp22812_c0_seq2:YCG1, CAPG|comp24827_c0_seq1:APC3, CDC…
Cellular Processes; Cell Growth and Death; Cell cycle;	PATH:ko04110	273	|comp11376_c0_seq1:ESP1|comp11376_c1_seq1:ESP1|comp11549_c0_seq1:YWHA|comp13947_c0_seq1:SCC1, MCD1, RAD21|comp15933_c1_seq1:YWHA|comp16722_c0_seq1:YWHA|comp17289_c0_seq1:APC11|comp17289_c0_seq2:APC11|comp17584_c0_seq1:ESP1|comp17584_c1_seq1:ESP1|comp19623_c0_seq2:PCNA|comp20267_c0_seq1:SKP1, CBF3D|comp20267_c0_seq2:SKP1, CBF3D|comp20369_c0_seq1:MAD2L2|comp20369_c0_seq2:MAD2L2|comp20369_c0_seq3:MA…
Cellular Processes; Cell Growth and Death; Meiosis - yeast;	PATH:ko04113	170	|comp11376_c0_seq1:ESP1|comp11376_c1_seq1:ESP1|comp17289_c0_seq1:APC11|comp17289_c0_seq2:APC11|comp17584_c0_seq1:ESP1|comp17584_c1_seq1:ESP1|comp20352_c0_seq1:SPO11|comp20352_c0_seq2:SPO11|comp20352_c0_seq3:SPO11|comp20352_c0_seq4:SPO11|comp21313_c0_seq1:ESP1|comp21313_c1_seq1:ESP1|comp24827_c0_seq1:APC3, CDC27|comp24827_c0_seq3:APC3, CDC27|comp25064_c0_seq1:PPP2C|comp25087_c0_seq2:APC7|comp25433…
Cellular Processes; Cell Growth and Death; Oocyte meiosis;	PATH:ko04114	334	|comp11376_c0_seq1:ESP1|comp11376_c1_seq1:ESP1|comp11549_c0_seq1:YWHA|comp13649_c0_seq1:CALM|comp15933_c1_seq1:YWHA|comp16722_c0_seq1:YWHA|comp17289_c0_seq1:APC11|comp17289_c0_seq2:APC11|comp17584_c0_seq1:ESP1|comp17584_c1_seq1:ESP1|comp20020_c0_seq1:PPP3R, CNB|comp20020_c1_seq1:PPP3R, CNB|comp20267_c0_seq1:SKP1, CBF3D|comp20267_c0_seq2:SKP1, CBF3D|comp20369_c0_seq1:MAD2L2|comp20369_c0_seq2:MAD2L…
Cellular Processes; Cell Growth and Death; p53 signaling pathway;	PATH:ko04115	151	|comp16094_c0_seq1:SERPINE1, PAI1|comp17304_c0_seq1:RCHY1, PIRH2|comp17304_c0_seq2:RCHY1, PIRH2|comp21470_c0_seq1:CCNB|comp24749_c0_seq1:SIAH1|comp24749_c1_seq1:SIAH1|comp24749_c2_seq1:SIAH1|comp25465_c0_seq1:CYC|comp25992_c0_seq1:E3.1.3.67, PTEN|comp26410_c0_seq1:E3.1.3.67, PTEN|comp26410_c1_seq1:E3.1.3.67, PTEN|comp28246_c0_seq1:RCHY1, PIRH2|comp28246_c0_seq10:RCHY1, PIRH2|comp28246_c0_seq2:RCH…
Cellular Processes; Cell Motility; Cytoskeleton proteins;	BR:ko04812	290	|comp11103_c0_seq1:KIF15|comp11103_c0_seq2:KIF15|comp11180_c0_seq1:KIF4S|comp13254_c0_seq1:KIF15|comp13254_c1_seq1:KIF15|comp14917_c0_seq1:TUBA|comp15214_c0_seq1:KIFC1|comp15214_c1_seq1:KIFC1|comp15510_c0_seq1:KIFC1|comp168_c0_seq1:ACTB_G1|comp1899_c0_seq1:KIF15|comp19426_c0_seq1:TUBB|comp19571_c0_seq1:KIFC1|comp19571_c1_seq1:KIFC1|comp19856_c0_seq1:KIF15|comp20114_c0_seq1:ftsZ|comp20921_c0_seq1:…
Cellular Processes; Cell Motility; Regulation of actin cytoskeleton;	PATH:ko04810	269	|comp168_c0_seq1:ACTB_G1|comp18499_c0_seq1:RAC1|comp20679_c0_seq1:ERK1_2|comp20679_c1_seq1:ERK1_2|comp20921_c0_seq1:ACTB_G1|comp21806_c0_seq1:ACTB_G1|comp21806_c0_seq2:ACTB_G1|comp25182_c1_seq1:ACTB_G1|comp25726_c0_seq1:CFL|comp26073_c0_seq1:CFL|comp26073_c0_seq3:CFL|comp26073_c0_seq4:CFL|comp26220_c1_seq1:ARPC2|comp26725_c0_seq1:ERK1_2|comp27719_c1_seq1:RAC1|comp27719_c2_seq1:RAC1|comp27719_c2_s…
Cellular Processes; Transport and Catabolism; Endocytosis;	PATH:ko04144	347	|comp10081_c0_seq1:CLTC|comp14531_c1_seq1:CLTC|comp14679_c0_seq1:TSG101, STP22, VPS23|comp14679_c1_seq1:TSG101, STP22, VPS23|comp14993_c0_seq1:SMAP|comp1585_c0_seq1:CLTC|comp17024_c0_seq1:E3.1.4.4, PLD|comp1704_c0_seq1:HSPA1_8|comp17097_c0_seq1:HSPA1_8|comp17271_c0_seq1:HSPA1_8|comp18221_c0_seq1:AP2M1|comp18221_c1_seq1:AP2M1|comp18582_c0_seq1:CLTC|comp18582_c1_seq1:CLTC|comp18756_c0_seq1:E3.1.4.4…
Cellular Processes; Transport and Catabolism; Lysosome;	PATH:ko04142	215	|comp10081_c0_seq1:CLTC|comp10352_c0_seq1:CTSA|comp12497_c1_seq1:CD63, MLA1|comp13790_c0_seq1:CTSH|comp14531_c1_seq1:CLTC|comp149_c0_seq1:ATPeVI, ATP6N1A|comp149_c0_seq2:ATPeVI, ATP6N1A|comp1585_c0_seq1:CLTC|comp16582_c0_seq1:CTSA|comp16582_c1_seq1:CTSA|comp1692_c0_seq1:ATPeVAC39, ATP6D|comp17434_c0_seq1:ATPeVI, ATP6N1A|comp17877_c0_seq1:ATPeVI, ATP6N1A|comp18146_c0_seq1:CTSL|comp18146_c1_seq1:CT…
Cellular Processes; Transport and Catabolism; Peroxisome;	PATH:ko04146	281	|comp10120_c0_seq1:IDH1, IDH2, icd|comp11568_c0_seq1:katE, CAT|comp13793_c0_seq1:ACAA1|comp15076_c0_seq1:E1.15.1.1C, sodC, SOD1|comp16444_c0_seq1:E1.3.3.6, ACOX1, ACOX3|comp16863_c0_seq1:E1.3.3.6, ACOX1, ACOX3|comp16863_c0_seq2:E1.3.3.6, ACOX1, ACOX3|comp19016_c0_seq1:SCP2, SCPX|comp19016_c1_seq1:SCP2, SCPX|comp20377_c0_seq1:katE, CAT|comp20423_c0_seq1:E1.3.3.6, ACOX1, ACOX3|comp20423_c0_seq2:E1.…
Cellular Processes; Transport and Catabolism; Phagosome;	PATH:ko04145	310	|comp10979_c0_seq1:ATPeVE, ATP6E|comp11659_c0_seq1:SEC61A|comp12771_c0_seq1:CALR|comp12914_c0_seq1:CANX|comp13401_c0_seq1:CALR|comp14106_c0_seq1:ATPeVG, ATP6G1|comp14917_c0_seq1:TUBA|comp149_c0_seq1:ATPeVI, ATP6N1A|comp149_c0_seq2:ATPeVI, ATP6N1A|comp15235_c0_seq1:ATPeVF, ATP6S14|comp15235_c0_seq2:ATPeVF, ATP6S14|comp15607_c0_seq1:ATPeVG, ATP6G1|comp15885_c0_seq1:ATPeVA, ATP6A1|comp168_c0_seq1:AC…
Cellular Processes; Transport and Catabolism; Regulation of autophagy;	PATH:ko04140	54	|comp11661_c0_seq1:PIK3R4, VPS15|comp26079_c0_seq1:GABARAP, ATG8, LC3|comp26996_c0_seq1:GABARAP, ATG8, LC3|comp26996_c0_seq2:GABARAP, ATG8, LC3|comp27007_c0_seq1:GABARAP, ATG8, LC3|comp29967_c1_seq1:PIK3R4, VPS15|comp29967_c2_seq1:PIK3R4, VPS15|comp30461_c0_seq1:PRKAA, AMPK|comp30461_c0_seq2:PRKAA, AMPK|comp34513_c1_seq5:ULK, ATG1|comp34513_c1_seq8:ULK, ATG1|comp34513_c1_seq9:ULK, ATG1|comp34706_…
>5. Organismal Systems
Organismal Systems; Circulatory System; Cardiac muscle contraction;	PATH:ko04260	63	|comp10626_c0_seq1:COX6A|comp11604_c0_seq1:COX4|comp12016_c0_seq1:COX4|comp15664_c0_seq1:QCR6, UQCRH|comp17540_c0_seq1:COX1|comp18585_c0_seq1:COX3|comp20550_c0_seq1:COX2|comp21436_c0_seq1:CYTB, petB|comp25653_c0_seq1:COX5B|comp25653_c1_seq1:COX5B|comp25898_c1_seq1:COX6B|comp2614_c0_seq1:COX1|comp29808_c0_seq1:CYT1, CYC1, petC|comp29808_c0_seq2:CYT1, CYC1, petC|comp29808_c0_seq4:CYT1, CYC1, petC|c…
Organismal Systems; Circulatory System; Vascular smooth muscle contraction;	PATH:ko04270	147	|comp13649_c0_seq1:CALM|comp20679_c0_seq1:ERK1_2|comp20679_c1_seq1:ERK1_2|comp26725_c0_seq1:ERK1_2|comp28649_c0_seq1:MAP2K1, MEK1|comp28649_c1_seq1:MAP2K1, MEK1|comp28687_c0_seq1:MAP2K1, MEK1|comp28687_c0_seq2:MAP2K1, MEK1|comp28687_c1_seq1:MAP2K1, MEK1|comp28687_c1_seq2:MAP2K1, MEK1|comp31168_c0_seq1:PPP1C|comp31168_c0_seq2:PPP1C|comp31168_c0_seq3:PPP1C|comp31168_c0_seq4:PPP1C|comp31168_c2_seq1:…
Organismal Systems; Development; Axon guidance;	PATH:ko04360	123	|comp18499_c0_seq1:RAC1|comp20020_c0_seq1:PPP3R, CNB|comp20020_c1_seq1:PPP3R, CNB|comp20679_c0_seq1:ERK1_2|comp20679_c1_seq1:ERK1_2|comp23846_c0_seq1:PPP3R, CNB|comp25726_c0_seq1:CFL|comp26073_c0_seq1:CFL|comp26073_c0_seq3:CFL|comp26073_c0_seq4:CFL|comp26725_c0_seq1:ERK1_2|comp27719_c1_seq1:RAC1|comp27719_c2_seq1:RAC1|comp27719_c2_seq2:RAC1|comp27719_c2_seq4:RAC1|comp28007_c2_seq1:PPP3R, CNB|comp…
Organismal Systems; Development; Dorso-ventral axis formation;	PATH:ko04320	98	|comp20679_c0_seq1:ERK1_2|comp20679_c1_seq1:ERK1_2|comp26725_c0_seq1:ERK1_2|comp28649_c0_seq1:MAP2K1, MEK1|comp28649_c1_seq1:MAP2K1, MEK1|comp28687_c0_seq1:MAP2K1, MEK1|comp28687_c0_seq2:MAP2K1, MEK1|comp28687_c1_seq1:MAP2K1, MEK1|comp28687_c1_seq2:MAP2K1, MEK1|comp35302_c0_seq1:ERK1_2|comp35302_c0_seq10:ERK1_2|comp35302_c0_seq11:ERK1_2|comp35302_c0_seq12:ERK1_2|comp35302_c0_seq13:ERK1_2|comp3530…
Organismal Systems; Development; Osteoclast differentiation;	PATH:ko04380	112	|comp10283_c0_seq1:P38|comp18499_c0_seq1:RAC1|comp20679_c0_seq1:ERK1_2|comp20679_c1_seq1:ERK1_2|comp26725_c0_seq1:ERK1_2|comp27719_c1_seq1:RAC1|comp27719_c2_seq1:RAC1|comp27719_c2_seq2:RAC1|comp27719_c2_seq4:RAC1|comp28649_c0_seq1:MAP2K1, MEK1|comp28649_c1_seq1:MAP2K1, MEK1|comp28687_c0_seq1:MAP2K1, MEK1|comp28687_c0_seq2:MAP2K1, MEK1|comp28687_c1_seq1:MAP2K1, MEK1|comp28687_c1_seq2:MAP2K1, MEK1|…
Organismal Systems; Digestive System; Bile secretion;	PATH:ko04976	36	|comp11819_c0_seq1:EPHX1|comp13526_c0_seq1:E1.1.1.34|comp20166_c0_seq1:LDLR|comp20166_c0_seq2:LDLR|comp24747_c0_seq1:E1.1.1.34|comp24747_c1_seq1:E1.1.1.34|comp29616_c0_seq1:ABCB1|comp29616_c1_seq1:ABCB1|comp29616_c2_seq1:ABCB1|comp32307_c0_seq1:ABCB1|comp32307_c0_seq2:ABCB1|comp32307_c0_seq3:ABCB1|comp32307_c3_seq1:ABCB1|comp36044_c3_seq1:E1.1.1.34|comp36044_c3_seq2:E1.1.1.34|comp36044_c3_seq3:E1…
Organismal Systems; Digestive System; Carbohydrate digestion and absorption;	PATH:ko04973	25	|comp24937_c0_seq1:HK|comp24937_c0_seq2:HK|comp24937_c0_seq3:HK|comp24937_c0_seq4:HK|comp28381_c0_seq1:E3.2.1.1, amyA, malS|comp31393_c0_seq1:HK|comp31393_c1_seq1:HK|comp35590_c0_seq11:HK|comp35590_c0_seq12:HK|comp35590_c0_seq2:HK|comp35590_c0_seq6:HK|comp35590_c0_seq7:HK|comp36219_c0_seq4:HK|comp40798_c0_seq1:HK|comp43188_c0_seq1:HK|comp55772_c0_seq1:HK|comp58228_c0_seq1:E3.2.1.1, amyA, malS|com…
Organismal Systems; Digestive System; Fat digestion and absorption;	PATH:ko04975	28	|comp29932_c0_seq1:GOT2|comp29932_c0_seq2:GOT2|comp32637_c1_seq11:DGAT1|comp32637_c1_seq12:DGAT1|comp32637_c1_seq16:DGAT1|comp32637_c1_seq17:DGAT1|comp32637_c1_seq18:DGAT1|comp32637_c1_seq19:DGAT1|comp32637_c1_seq2:DGAT1|comp32637_c1_seq20:DGAT1|comp32637_c1_seq21:DGAT1|comp32637_c1_seq22:DGAT1|comp32637_c1_seq24:DGAT1|comp32637_c1_seq3:DGAT1|comp32637_c1_seq5:DGAT1|comp32637_c1_seq6:DGAT1|comp32…
Organismal Systems; Digestive System; Gastric acid secretion;	PATH:ko04971	23	|comp13649_c0_seq1:CALM|comp34884_c0_seq10:CALM|comp34884_c0_seq11:CALM|comp34884_c0_seq13:CALM|comp34884_c0_seq14:CALM|comp34884_c0_seq18:CALM|comp34884_c0_seq20:CALM|comp34884_c0_seq22:CALM|comp34884_c0_seq23:CALM|comp34884_c0_seq25:CALM|comp34884_c0_seq28:CALM|comp34884_c0_seq31:CALM|comp34884_c0_seq33:CALM|comp34884_c0_seq5:CALM|comp34884_c0_seq8:CALM|comp39958_c0_seq1:CALM|comp60274_c0_seq1:…
Organismal Systems; Digestive System; Mineral absorption;	PATH:ko04978	24	|comp16050_c1_seq1:FTH1|comp16050_c2_seq1:FTH1|comp185_c0_seq1:FTH1|comp26247_c0_seq1:FTH1|comp26247_c1_seq2:FTH1|comp26247_c1_seq3:FTH1|comp27971_c0_seq1:FTH1|comp28032_c1_seq1:FTH1|comp28208_c0_seq1:FTH1|comp28208_c0_seq2:FTH1|comp33048_c0_seq2:HMOX, hmuO, ho|comp33048_c0_seq3:HMOX, hmuO, ho|comp50088_c0_seq1:SLC31A1, CTR1|comp60274_c0_seq1:ATP1B|comp30975_c0_seq5:SLC11A, NRAMP|comp30975_c0_seq…
Organismal Systems; Digestive System; Pancreatic secretion;	PATH:ko04972	15	|comp18499_c0_seq1:RAC1|comp27719_c1_seq1:RAC1|comp27719_c2_seq1:RAC1|comp27719_c2_seq2:RAC1|comp27719_c2_seq4:RAC1|comp29531_c1_seq1:RAB8A, MEL|comp31078_c1_seq1:RAB8A, MEL|comp31078_c2_seq1:RAB8A, MEL|comp34238_c2_seq1:PLA2G|comp34238_c2_seq2:PLA2G|comp60274_c0_seq1:ATP1B|comp63334_c0_seq1:CPKC|comp27719_c2_seq3:RAC1|comp36606_c0_seq1:ATP2A|comp21964_c0_seq1:RAC1|
Organismal Systems; Digestive System; Protein digestion and absorption;	PATH:ko04974	32	|comp10561_c0_seq1:COL1AS|comp11573_c0_seq1:COL1AS|comp11573_c1_seq1:COL1AS|comp13970_c0_seq1:COL1AS|comp19405_c0_seq1:COL1AS|comp19405_c1_seq1:COL1AS|comp29233_c0_seq1:SLC36A1, PAT1|comp29233_c0_seq2:SLC36A1, PAT1|comp29233_c1_seq1:SLC36A1, PAT1|comp30864_c0_seq1:SLC38A2, SNAT2|comp30864_c0_seq2:SLC38A2, SNAT2|comp30864_c1_seq1:SLC38A2, SNAT2|comp30864_c1_seq2:SLC38A2, SNAT2|comp34753_c1_seq11:S…
Organismal Systems; Digestive System; Salivary secretion;	PATH:ko04970	23	|comp13649_c0_seq1:CALM|comp34884_c0_seq10:CALM|comp34884_c0_seq11:CALM|comp34884_c0_seq13:CALM|comp34884_c0_seq14:CALM|comp34884_c0_seq18:CALM|comp34884_c0_seq20:CALM|comp34884_c0_seq22:CALM|comp34884_c0_seq23:CALM|comp34884_c0_seq25:CALM|comp34884_c0_seq28:CALM|comp34884_c0_seq31:CALM|comp34884_c0_seq33:CALM|comp34884_c0_seq5:CALM|comp34884_c0_seq8:CALM|comp39958_c0_seq1:CALM|comp60274_c0_seq1:…
Organismal Systems; Digestive System; Vitamin digestion and absorption;	PATH:ko04977	2	|comp31931_c0_seq1:LMBRD1|comp31931_c0_seq2:LMBRD1|
Organismal Systems; Endocrine System; Adipocytokine signaling pathway;	PATH:ko04920	155	|comp18771_c0_seq1:ADIPOR|comp23087_c0_seq1:ACSL, fadD|comp24249_c1_seq1:PRKAB|comp25902_c0_seq1:ACSL, fadD|comp25902_c0_seq2:ACSL, fadD|comp25902_c1_seq1:ACSL, fadD|comp27875_c0_seq1:ACSL, fadD|comp27875_c1_seq1:ACSL, fadD|comp30461_c0_seq1:PRKAA, AMPK|comp30461_c0_seq2:PRKAA, AMPK|comp30633_c0_seq2:ADIPOR|comp30633_c0_seq3:ADIPOR|comp34287_c0_seq1:ACSL, fadD|comp34287_c1_seq1:ACSL, fadD|comp347…
Organismal Systems; Endocrine System; GnRH signaling pathway;	PATH:ko04912	145	|comp10283_c0_seq1:P38|comp13649_c0_seq1:CALM|comp17024_c0_seq1:E3.1.4.4, PLD|comp18756_c0_seq1:E3.1.4.4, PLD|comp18756_c0_seq2:E3.1.4.4, PLD|comp18756_c0_seq3:E3.1.4.4, PLD|comp20679_c0_seq1:ERK1_2|comp20679_c1_seq1:ERK1_2|comp26725_c0_seq1:ERK1_2|comp28649_c0_seq1:MAP2K1, MEK1|comp28649_c1_seq1:MAP2K1, MEK1|comp28687_c0_seq1:MAP2K1, MEK1|comp28687_c0_seq2:MAP2K1, MEK1|comp28687_c1_seq1:MAP2K1, …
Organismal Systems; Endocrine System; Insulin signaling pathway;	PATH:ko04910	302	|comp10340_c0_seq1:FBP, fbp|comp12123_c0_seq1:FBP, fbp|comp13231_c0_seq1:FBP, fbp|comp13649_c0_seq1:CALM|comp13874_c0_seq1:ACAC|comp17766_c0_seq1:EXOC7, EXO70|comp17766_c1_seq1:EXOC7, EXO70|comp20679_c0_seq1:ERK1_2|comp20679_c1_seq1:ERK1_2|comp21170_c0_seq1:ACAC|comp21170_c1_seq1:ACAC|comp2128_c0_seq1:E2.4.1.1, glgP, PYG|comp22383_c0_seq1:EXOC7, EXO70|comp22626_c0_seq1:EXOC7, EXO70|comp23433_c0_s…
Organismal Systems; Endocrine System; Melanogenesis;	PATH:ko04916	123	|comp13649_c0_seq1:CALM|comp20679_c0_seq1:ERK1_2|comp20679_c1_seq1:ERK1_2|comp26725_c0_seq1:ERK1_2|comp28649_c0_seq1:MAP2K1, MEK1|comp28649_c1_seq1:MAP2K1, MEK1|comp28687_c0_seq1:MAP2K1, MEK1|comp28687_c0_seq2:MAP2K1, MEK1|comp28687_c1_seq1:MAP2K1, MEK1|comp28687_c1_seq2:MAP2K1, MEK1|comp34884_c0_seq10:CALM|comp34884_c0_seq11:CALM|comp34884_c0_seq13:CALM|comp34884_c0_seq14:CALM|comp34884_c0_seq18…
Organismal Systems; Endocrine System; PPAR signaling pathway;	PATH:ko03320	152	|comp13793_c0_seq1:ACAA1|comp13845_c0_seq1:SCD, desC|comp16444_c0_seq1:E1.3.3.6, ACOX1, ACOX3|comp16863_c0_seq1:E1.3.3.6, ACOX1, ACOX3|comp16863_c0_seq2:E1.3.3.6, ACOX1, ACOX3|comp19016_c0_seq1:SCP2, SCPX|comp19016_c1_seq1:SCP2, SCPX|comp20423_c0_seq1:E1.3.3.6, ACOX1, ACOX3|comp20423_c0_seq2:E1.3.3.6, ACOX1, ACOX3|comp20423_c0_seq3:E1.3.3.6, ACOX1, ACOX3|comp20423_c0_seq4:E1.3.3.6, ACOX1, ACOX3|c…
Organismal Systems; Endocrine System; Progesterone-mediated oocyte maturation;	PATH:ko04914	239	|comp10283_c0_seq1:P38|comp12344_c0_seq1:htpG, HSP90A|comp17289_c0_seq1:APC11|comp17289_c0_seq2:APC11|comp18906_c0_seq1:htpG, HSP90A|comp18906_c1_seq1:htpG, HSP90A|comp20068_c0_seq1:htpG, HSP90A|comp20068_c1_seq1:htpG, HSP90A|comp20369_c0_seq1:MAD2L2|comp20369_c0_seq2:MAD2L2|comp20369_c0_seq3:MAD2L2|comp20369_c0_seq4:MAD2L2|comp20679_c0_seq1:ERK1_2|comp20679_c1_seq1:ERK1_2|comp21470_c0_seq1:CCNB|…
Organismal Systems; Endocrine System; Renin-angiotensin system;	PATH:ko04614	18	|comp10352_c0_seq1:CTSA|comp16582_c0_seq1:CTSA|comp16582_c1_seq1:CTSA|comp2607_c0_seq1:CTSA|comp29956_c2_seq1:CTSA|comp29956_c3_seq1:CTSA|comp36755_c0_seq10:THOP1|comp36755_c0_seq2:THOP1|comp38922_c0_seq1:CTSA|comp41189_c0_seq1:CTSA|comp56514_c0_seq1:CTSA|comp56876_c0_seq1:CTSA|comp799_c0_seq1:CTSA|comp21444_c0_seq1:CTSA|comp31715_c0_seq1:CTSA|comp38350_c0_seq1:CTSA|comp30848_c0_seq1:CTSA|comp343…
Organismal Systems; Environmental Adaptation; Circadian rhythm - fly;	PATH:ko04711	3	|comp25516_c0_seq1:CSNK1E|comp25516_c1_seq2:CSNK1E|comp25516_c1_seq3:CSNK1E|
Organismal Systems; Environmental Adaptation; Circadian rhythm - mammal;	PATH:ko04710	38	|comp20267_c0_seq1:SKP1, CBF3D|comp20267_c0_seq2:SKP1, CBF3D|comp20703_c0_seq1:SKP1, CBF3D|comp25516_c0_seq1:CSNK1E|comp25516_c1_seq2:CSNK1E|comp25516_c1_seq3:CSNK1E|comp27242_c0_seq3:CUL1, CDC53|comp27242_c0_seq4:CUL1, CDC53|comp27242_c0_seq9:CUL1, CDC53|comp28694_c3_seq1:RBX1, ROC1|comp28694_c3_seq2:RBX1, ROC1|comp29615_c0_seq1:SKP1, CBF3D|comp39673_c0_seq1:CRY|comp40518_c0_seq1:CUL1, CDC53|com…
Organismal Systems; Environmental Adaptation; Circadian rhythm - plant;	PATH:ko04712	53	|comp14631_c0_seq1:CSNK2A|comp1579_c0_seq1:E2.3.1.74, bcsA|comp16811_c0_seq1:E2.3.1.74, bcsA|comp22046_c0_seq1:WNK1|comp22166_c0_seq1:E2.3.1.74, bcsA|comp22166_c1_seq1:E2.3.1.74, bcsA|comp24731_c0_seq1:CSNK2A|comp26913_c0_seq1:CSNK2A|comp26913_c0_seq2:CSNK2A|comp26913_c1_seq1:CSNK2A|comp26913_c1_seq2:CSNK2A|comp26913_c1_seq3:CSNK2A|comp26913_c1_seq4:CSNK2A|comp26913_c1_seq5:CSNK2A|comp29344_c0_se…
Organismal Systems; Environmental Adaptation; Plant-pathogen interaction;	PATH:ko04626	274	|comp1153_c0_seq1:RIN4|comp12344_c0_seq1:htpG, HSP90A|comp12413_c0_seq1:CML|comp12860_c0_seq1:JAZ|comp13649_c0_seq1:CALM|comp16189_c0_seq2:CPK|comp18228_c0_seq1:CML|comp18497_c0_seq1:HSP90B, TRA1|comp18906_c0_seq1:htpG, HSP90A|comp18906_c1_seq1:htpG, HSP90A|comp19726_c0_seq1:WRKY33|comp19726_c1_seq1:WRKY33|comp19726_c2_seq1:WRKY33|comp19786_c0_seq1:CML|comp20068_c0_seq1:htpG, HSP90A|comp20068_c1_…
Organismal Systems; Excretory System; Aldosterone-regulated sodium reabsorption;	PATH:ko04960	93	|comp20679_c0_seq1:ERK1_2|comp20679_c1_seq1:ERK1_2|comp26725_c0_seq1:ERK1_2|comp35302_c0_seq1:ERK1_2|comp35302_c0_seq10:ERK1_2|comp35302_c0_seq11:ERK1_2|comp35302_c0_seq12:ERK1_2|comp35302_c0_seq13:ERK1_2|comp35302_c0_seq14:ERK1_2|comp35302_c0_seq15:ERK1_2|comp35302_c0_seq16:ERK1_2|comp35302_c0_seq17:ERK1_2|comp35302_c0_seq18:ERK1_2|comp35302_c0_seq19:ERK1_2|comp35302_c0_seq2:ERK1_2|comp35302_c0_…
Organismal Systems; Excretory System; Collecting duct acid secretion;	PATH:ko04966	64	|comp10979_c0_seq1:ATPeVE, ATP6E|comp14106_c0_seq1:ATPeVG, ATP6G1|comp149_c0_seq1:ATPeVI, ATP6N1A|comp149_c0_seq2:ATPeVI, ATP6N1A|comp15235_c0_seq1:ATPeVF, ATP6S14|comp15235_c0_seq2:ATPeVF, ATP6S14|comp15607_c0_seq1:ATPeVG, ATP6G1|comp15885_c0_seq1:ATPeVA, ATP6A1|comp1692_c0_seq1:ATPeVAC39, ATP6D|comp17434_c0_seq1:ATPeVI, ATP6N1A|comp17636_c0_seq1:ATPeVF, ATP6S14|comp17636_c1_seq1:ATPeVF, ATP6S14…
Organismal Systems; Excretory System; Endocrine and other factor-regulated calcium reabsorption;	PATH:ko04961	38	|comp10081_c0_seq1:CLTC|comp14531_c1_seq1:CLTC|comp1585_c0_seq1:CLTC|comp18221_c0_seq1:AP2M1|comp18221_c1_seq1:AP2M1|comp18582_c0_seq1:CLTC|comp18582_c1_seq1:CLTC|comp30275_c0_seq1:DNM|comp30275_c0_seq10:DNM|comp30275_c0_seq3:DNM|comp30275_c0_seq6:DNM|comp30275_c0_seq8:DNM|comp30275_c0_seq9:DNM|comp32059_c2_seq1:AP2S1|comp37478_c0_seq1:CLTC|comp37478_c0_seq4:CLTC|comp37478_c0_seq7:CLTC|comp38512_…
Organismal Systems; Excretory System; Proximal tubule bicarbonate reclamation;	PATH:ko04964	14	|comp20323_c0_seq1:E1.4.1.3|comp20323_c1_seq1:E1.4.1.3|comp21496_c0_seq1:E1.4.1.3|comp29480_c0_seq1:MDH1|comp29480_c1_seq1:MDH1|comp34356_c1_seq1:E1.4.1.3|comp34356_c4_seq1:E1.4.1.3|comp52690_c0_seq1:MDH1|comp60274_c0_seq1:ATP1B|comp65549_c0_seq1:MDH1|comp69040_c0_seq1:E1.4.1.3|comp41060_c0_seq1:MDH1|comp37715_c0_seq1:E1.4.1.3|comp29207_c0_seq1:MDH1|
Organismal Systems; Excretory System; Vasopressin-regulated water reabsorption;	PATH:ko04962	15	|comp35627_c3_seq1:ARHGDI, RHOGDI|comp36726_c0_seq2:NSF|comp36726_c0_seq4:NSF|comp36726_c0_seq5:NSF|comp36726_c0_seq6:NSF|comp36726_c0_seq7:NSF|comp39526_c0_seq1:ARHGDI, RHOGDI|comp62760_c0_seq1:DYNC1H|comp65901_c0_seq1:DYNLL|comp35627_c3_seq2:ARHGDI, RHOGDI|comp27416_c0_seq1:DYNLL|comp17111_c0_seq2:ARHGDI, RHOGDI|comp17111_c0_seq1:ARHGDI, RHOGDI|comp36726_c0_seq8:NSF|comp36726_c0_seq3:NSF|
Organismal Systems; Immune System; Antigen processing and presentation;	PATH:ko04612	150	|comp12344_c0_seq1:htpG, HSP90A|comp12512_c1_seq1:B2M|comp12771_c0_seq1:CALR|comp12914_c0_seq1:CANX|comp13401_c0_seq1:CALR|comp1467_c0_seq1:HSPA4|comp1467_c1_seq1:HSPA4|comp16967_c1_seq1:HSPA4|comp1704_c0_seq1:HSPA1_8|comp17097_c0_seq1:HSPA1_8|comp17271_c0_seq1:HSPA1_8|comp18146_c0_seq1:CTSL|comp18146_c1_seq1:CTSL|comp18146_c2_seq1:CTSL|comp18773_c0_seq1:CANX|comp18906_c0_seq1:htpG, HSP90A|comp18…
Organismal Systems; Immune System; B cell receptor signaling pathway;	PATH:ko04662	116	|comp18499_c0_seq1:RAC1|comp20020_c0_seq1:PPP3R, CNB|comp20020_c1_seq1:PPP3R, CNB|comp20679_c0_seq1:ERK1_2|comp20679_c1_seq1:ERK1_2|comp23846_c0_seq1:PPP3R, CNB|comp26725_c0_seq1:ERK1_2|comp27719_c1_seq1:RAC1|comp27719_c2_seq1:RAC1|comp27719_c2_seq2:RAC1|comp27719_c2_seq4:RAC1|comp28007_c2_seq1:PPP3R, CNB|comp28007_c3_seq1:PPP3R, CNB|comp28007_c3_seq5:PPP3R, CNB|comp28007_c3_seq6:PPP3R, CNB|comp2…
Organismal Systems; Immune System; Chemokine signaling pathway;	PATH:ko04062	108	|comp18499_c0_seq1:RAC1|comp20679_c0_seq1:ERK1_2|comp20679_c1_seq1:ERK1_2|comp26725_c0_seq1:ERK1_2|comp27719_c1_seq1:RAC1|comp27719_c2_seq1:RAC1|comp27719_c2_seq2:RAC1|comp27719_c2_seq4:RAC1|comp28649_c0_seq1:MAP2K1, MEK1|comp28649_c1_seq1:MAP2K1, MEK1|comp28687_c0_seq1:MAP2K1, MEK1|comp28687_c0_seq2:MAP2K1, MEK1|comp28687_c1_seq1:MAP2K1, MEK1|comp28687_c1_seq2:MAP2K1, MEK1|comp35302_c0_seq1:ERK1…
Organismal Systems; Immune System; Complement and coagulation cascades;	PATH:ko04610	3	|comp16094_c0_seq1:SERPINE1, PAI1|comp57536_c0_seq1:C7|comp7757_c0_seq1:C7|
Organismal Systems; Immune System; Cytosolic DNA-sensing pathway;	PATH:ko04623	192	|comp16025_c0_seq1:RPB10, POLR2L|comp18940_c0_seq1:RPB12, POLR2K|comp20932_c0_seq1:RPB6, POLR2F|comp23708_c0_seq1:RPB5, POLR2E|comp26118_c0_seq3:RPC34, POLR3F|comp26118_c0_seq5:RPC34, POLR3F|comp26118_c0_seq8:RPC34, POLR3F|comp30216_c0_seq1:RPC1, POLR3A|comp30216_c1_seq1:RPC1, POLR3A|comp32313_c0_seq1:RPC2, POLR3B|comp32313_c0_seq10:RPC2, POLR3B|comp32313_c0_seq100:RPC2, POLR3B|comp32313_c0_seq10…
Organismal Systems; Immune System; Fc epsilon RI signaling pathway;	PATH:ko04664	108	|comp10283_c0_seq1:P38|comp18499_c0_seq1:RAC1|comp20679_c0_seq1:ERK1_2|comp20679_c1_seq1:ERK1_2|comp26725_c0_seq1:ERK1_2|comp27719_c1_seq1:RAC1|comp27719_c2_seq1:RAC1|comp27719_c2_seq2:RAC1|comp27719_c2_seq4:RAC1|comp28649_c0_seq1:MAP2K1, MEK1|comp28649_c1_seq1:MAP2K1, MEK1|comp28687_c0_seq1:MAP2K1, MEK1|comp28687_c0_seq2:MAP2K1, MEK1|comp28687_c1_seq1:MAP2K1, MEK1|comp28687_c1_seq2:MAP2K1, MEK1|…
Organismal Systems; Immune System; Fc gamma R-mediated phagocytosis;	PATH:ko04666	211	|comp17024_c0_seq1:E3.1.4.4, PLD|comp18499_c0_seq1:RAC1|comp18756_c0_seq1:E3.1.4.4, PLD|comp18756_c0_seq2:E3.1.4.4, PLD|comp18756_c0_seq3:E3.1.4.4, PLD|comp20679_c0_seq1:ERK1_2|comp20679_c1_seq1:ERK1_2|comp25726_c0_seq1:CFL|comp26073_c0_seq1:CFL|comp26073_c0_seq3:CFL|comp26073_c0_seq4:CFL|comp26220_c1_seq1:ARPC2|comp26725_c0_seq1:ERK1_2|comp27719_c1_seq1:RAC1|comp27719_c2_seq1:RAC1|comp27719_c2_s…
Organismal Systems; Immune System; Hematopoietic cell lineage;	PATH:ko04640	1	|comp69773_c0_seq1:ITGA6|
Organismal Systems; Immune System; Leukocyte transendothelial migration;	PATH:ko04670	27	|comp10283_c0_seq1:P38|comp11947_c0_seq1:MMP9|comp11973_c0_seq1:MMP9|comp168_c0_seq1:ACTB_G1|comp18499_c0_seq1:RAC1|comp20921_c0_seq1:ACTB_G1|comp21806_c0_seq1:ACTB_G1|comp21806_c0_seq2:ACTB_G1|comp25182_c1_seq1:ACTB_G1|comp27719_c1_seq1:RAC1|comp27719_c2_seq1:RAC1|comp27719_c2_seq2:RAC1|comp27719_c2_seq4:RAC1|comp40219_c0_seq1:ACTB_G1|comp44540_c0_seq1:ACTB_G1|comp47424_c0_seq1:MMP9|comp5551_c0_…
Organismal Systems; Immune System; NOD-like receptor signaling pathway;	PATH:ko04621	137	|comp10283_c0_seq1:P38|comp12344_c0_seq1:htpG, HSP90A|comp18497_c0_seq1:HSP90B, TRA1|comp18906_c0_seq1:htpG, HSP90A|comp18906_c1_seq1:htpG, HSP90A|comp20068_c0_seq1:htpG, HSP90A|comp20068_c1_seq1:htpG, HSP90A|comp20679_c0_seq1:ERK1_2|comp20679_c1_seq1:ERK1_2|comp25931_c0_seq1:SUGT1, SGT1|comp25931_c1_seq1:SUGT1, SGT1|comp26725_c0_seq1:ERK1_2|comp31271_c0_seq1:SUGT1, SGT1|comp33217_c0_seq1:htpG, H…
Organismal Systems; Immune System; Natural killer cell mediated cytotoxicity;	PATH:ko04650	117	|comp18499_c0_seq1:RAC1|comp20020_c0_seq1:PPP3R, CNB|comp20020_c1_seq1:PPP3R, CNB|comp20679_c0_seq1:ERK1_2|comp20679_c1_seq1:ERK1_2|comp23846_c0_seq1:PPP3R, CNB|comp26725_c0_seq1:ERK1_2|comp27719_c1_seq1:RAC1|comp27719_c2_seq1:RAC1|comp27719_c2_seq2:RAC1|comp27719_c2_seq4:RAC1|comp28007_c2_seq1:PPP3R, CNB|comp28007_c3_seq1:PPP3R, CNB|comp28007_c3_seq5:PPP3R, CNB|comp28007_c3_seq6:PPP3R, CNB|comp2…
Organismal Systems; Immune System; RIG-I-like receptor signaling pathway;	PATH:ko04622	29	|comp10283_c0_seq1:P38|comp15748_c0_seq1:PIN1|comp15792_c0_seq1:OTUD5, DUBA|comp15792_c0_seq2:OTUD5, DUBA|comp15792_c0_seq3:OTUD5, DUBA|comp32279_c0_seq10:DDX3X, bel|comp32279_c0_seq2:DDX3X, bel|comp32279_c1_seq1:DDX3X, bel|comp32643_c0_seq1:OTUD5, DUBA|comp32643_c0_seq2:OTUD5, DUBA|comp36687_c0_seq3:DDX3X, bel|comp36687_c0_seq5:DDX3X, bel|comp43_c0_seq1:E2.7.1.29, DAK1, DAK2|comp43_c1_seq1:E2.7.…
Organismal Systems; Immune System; T cell receptor signaling pathway;	PATH:ko04660	111	|comp10283_c0_seq1:P38|comp20020_c0_seq1:PPP3R, CNB|comp20020_c1_seq1:PPP3R, CNB|comp20679_c0_seq1:ERK1_2|comp20679_c1_seq1:ERK1_2|comp23846_c0_seq1:PPP3R, CNB|comp26725_c0_seq1:ERK1_2|comp28007_c2_seq1:PPP3R, CNB|comp28007_c3_seq1:PPP3R, CNB|comp28007_c3_seq5:PPP3R, CNB|comp28007_c3_seq6:PPP3R, CNB|comp28649_c0_seq1:MAP2K1, MEK1|comp28649_c1_seq1:MAP2K1, MEK1|comp28687_c0_seq1:MAP2K1, MEK1|comp2…
Organismal Systems; Immune System; Toll-like receptor signaling pathway;	PATH:ko04620	110	|comp10283_c0_seq1:P38|comp18499_c0_seq1:RAC1|comp20679_c0_seq1:ERK1_2|comp20679_c1_seq1:ERK1_2|comp26725_c0_seq1:ERK1_2|comp27719_c1_seq1:RAC1|comp27719_c2_seq1:RAC1|comp27719_c2_seq2:RAC1|comp27719_c2_seq4:RAC1|comp28649_c0_seq1:MAP2K1, MEK1|comp28649_c1_seq1:MAP2K1, MEK1|comp28687_c0_seq1:MAP2K1, MEK1|comp28687_c0_seq2:MAP2K1, MEK1|comp28687_c1_seq1:MAP2K1, MEK1|comp28687_c1_seq2:MAP2K1, MEK1|…
Organismal Systems; Nervous System; Glutamatergic synapse;	PATH:ko04724	141	|comp10250_c0_seq1:E6.3.1.2, glnA|comp10250_c1_seq1:E6.3.1.2, glnA|comp10833_c0_seq1:E6.3.1.2, glnA|comp15856_c0_seq1:E6.3.1.2, glnA|comp17024_c0_seq1:E3.1.4.4, PLD|comp18756_c0_seq1:E3.1.4.4, PLD|comp18756_c0_seq2:E3.1.4.4, PLD|comp18756_c0_seq3:E3.1.4.4, PLD|comp20020_c0_seq1:PPP3R, CNB|comp20020_c1_seq1:PPP3R, CNB|comp20679_c0_seq1:ERK1_2|comp20679_c1_seq1:ERK1_2|comp23846_c0_seq1:PPP3R, CNB|c…
Organismal Systems; Nervous System; Long-term depression;	PATH:ko04730	119	|comp20679_c0_seq1:ERK1_2|comp20679_c1_seq1:ERK1_2|comp25064_c0_seq1:PPP2C|comp26725_c0_seq1:ERK1_2|comp28649_c0_seq1:MAP2K1, MEK1|comp28649_c1_seq1:MAP2K1, MEK1|comp28687_c0_seq1:MAP2K1, MEK1|comp28687_c0_seq2:MAP2K1, MEK1|comp28687_c1_seq1:MAP2K1, MEK1|comp28687_c1_seq2:MAP2K1, MEK1|comp31415_c0_seq1:PPP2R1|comp31415_c1_seq1:PPP2R1|comp34238_c2_seq1:PLA2G|comp34238_c2_seq2:PLA2G|comp34431_c1_se…
Organismal Systems; Nervous System; Long-term potentiation;	PATH:ko04720	156	|comp13649_c0_seq1:CALM|comp20020_c0_seq1:PPP3R, CNB|comp20020_c1_seq1:PPP3R, CNB|comp20679_c0_seq1:ERK1_2|comp20679_c1_seq1:ERK1_2|comp23846_c0_seq1:PPP3R, CNB|comp26725_c0_seq1:ERK1_2|comp28007_c2_seq1:PPP3R, CNB|comp28007_c3_seq1:PPP3R, CNB|comp28007_c3_seq5:PPP3R, CNB|comp28007_c3_seq6:PPP3R, CNB|comp28649_c0_seq1:MAP2K1, MEK1|comp28649_c1_seq1:MAP2K1, MEK1|comp28687_c0_seq1:MAP2K1, MEK1|comp…
Organismal Systems; Nervous System; Neurotrophin signaling pathway;	PATH:ko04722	173	|comp10283_c0_seq1:P38|comp11549_c0_seq1:YWHA|comp13649_c0_seq1:CALM|comp15933_c1_seq1:YWHA|comp16722_c0_seq1:YWHA|comp18499_c0_seq1:RAC1|comp20679_c0_seq1:ERK1_2|comp20679_c1_seq1:ERK1_2|comp23504_c0_seq1:PSEN1, PS1|comp23504_c0_seq2:PSEN1, PS1|comp25524_c0_seq1:YWHA|comp26725_c0_seq1:ERK1_2|comp27719_c1_seq1:RAC1|comp27719_c2_seq1:RAC1|comp27719_c2_seq2:RAC1|comp27719_c2_seq4:RAC1|comp28649_c0_…
Organismal Systems; Sensory System; Olfactory transduction;	PATH:ko04740	21	|comp13649_c0_seq1:CALM|comp34884_c0_seq10:CALM|comp34884_c0_seq11:CALM|comp34884_c0_seq13:CALM|comp34884_c0_seq14:CALM|comp34884_c0_seq18:CALM|comp34884_c0_seq20:CALM|comp34884_c0_seq22:CALM|comp34884_c0_seq23:CALM|comp34884_c0_seq25:CALM|comp34884_c0_seq28:CALM|comp34884_c0_seq31:CALM|comp34884_c0_seq33:CALM|comp34884_c0_seq5:CALM|comp34884_c0_seq8:CALM|comp39958_c0_seq1:CALM|comp34884_c0_seq24…
Organismal Systems; Sensory System; Phototransduction - fly;	PATH:ko04745	31	|comp13649_c0_seq1:CALM|comp168_c0_seq1:ACTB_G1|comp20921_c0_seq1:ACTB_G1|comp21806_c0_seq1:ACTB_G1|comp21806_c0_seq2:ACTB_G1|comp25182_c1_seq1:ACTB_G1|comp34884_c0_seq10:CALM|comp34884_c0_seq11:CALM|comp34884_c0_seq13:CALM|comp34884_c0_seq14:CALM|comp34884_c0_seq18:CALM|comp34884_c0_seq20:CALM|comp34884_c0_seq22:CALM|comp34884_c0_seq23:CALM|comp34884_c0_seq25:CALM|comp34884_c0_seq28:CALM|comp348…
Organismal Systems; Sensory System; Phototransduction;	PATH:ko04744	22	|comp13649_c0_seq1:CALM|comp34884_c0_seq10:CALM|comp34884_c0_seq11:CALM|comp34884_c0_seq13:CALM|comp34884_c0_seq14:CALM|comp34884_c0_seq18:CALM|comp34884_c0_seq20:CALM|comp34884_c0_seq22:CALM|comp34884_c0_seq23:CALM|comp34884_c0_seq25:CALM|comp34884_c0_seq28:CALM|comp34884_c0_seq31:CALM|comp34884_c0_seq33:CALM|comp34884_c0_seq5:CALM|comp34884_c0_seq8:CALM|comp39958_c0_seq1:CALM|comp32653_c0_seq1:…
Organismal Systems; Sensory System; Taste transduction;	PATH:ko04742	1	|comp32653_c0_seq1:GNB1|
>6. Human Diseases
Human Diseases; Cancers; Acute myeloid leukemia;	PATH:ko05221	104	|comp20679_c0_seq1:ERK1_2|comp20679_c1_seq1:ERK1_2|comp26725_c0_seq1:ERK1_2|comp28649_c0_seq1:MAP2K1, MEK1|comp28649_c1_seq1:MAP2K1, MEK1|comp28687_c0_seq1:MAP2K1, MEK1|comp28687_c0_seq2:MAP2K1, MEK1|comp28687_c1_seq1:MAP2K1, MEK1|comp28687_c1_seq2:MAP2K1, MEK1|comp35302_c0_seq1:ERK1_2|comp35302_c0_seq10:ERK1_2|comp35302_c0_seq11:ERK1_2|comp35302_c0_seq12:ERK1_2|comp35302_c0_seq13:ERK1_2|comp3530…
Human Diseases; Cancers; Basal cell carcinoma;	PATH:ko05217	3	|comp5417_c0_seq1:FU|comp63132_c0_seq1:FZD1_7, fz|comp33997_c0_seq1:FU|
Human Diseases; Cancers; Bladder cancer;	PATH:ko05219	103	|comp11947_c0_seq1:MMP9|comp11973_c0_seq1:MMP9|comp20679_c0_seq1:ERK1_2|comp20679_c1_seq1:ERK1_2|comp26725_c0_seq1:ERK1_2|comp28649_c0_seq1:MAP2K1, MEK1|comp28649_c1_seq1:MAP2K1, MEK1|comp28687_c0_seq1:MAP2K1, MEK1|comp28687_c0_seq2:MAP2K1, MEK1|comp28687_c1_seq1:MAP2K1, MEK1|comp28687_c1_seq2:MAP2K1, MEK1|comp35302_c0_seq1:ERK1_2|comp35302_c0_seq10:ERK1_2|comp35302_c0_seq11:ERK1_2|comp35302_c0_s…
Human Diseases; Cancers; Chronic myeloid leukemia;	PATH:ko05220	107	|comp20679_c0_seq1:ERK1_2|comp20679_c1_seq1:ERK1_2|comp22826_c0_seq1:HDAC1_2|comp22826_c0_seq2:HDAC1_2|comp22826_c0_seq4:HDAC1_2|comp22826_c0_seq5:HDAC1_2|comp26725_c0_seq1:ERK1_2|comp28649_c0_seq1:MAP2K1, MEK1|comp28649_c1_seq1:MAP2K1, MEK1|comp28687_c0_seq1:MAP2K1, MEK1|comp28687_c0_seq2:MAP2K1, MEK1|comp28687_c1_seq1:MAP2K1, MEK1|comp28687_c1_seq2:MAP2K1, MEK1|comp35302_c0_seq1:ERK1_2|comp3530…
Human Diseases; Cancers; Colorectal cancer;	PATH:ko05210	124	|comp18499_c0_seq1:RAC1|comp20679_c0_seq1:ERK1_2|comp20679_c1_seq1:ERK1_2|comp25465_c0_seq1:CYC|comp26725_c0_seq1:ERK1_2|comp27719_c1_seq1:RAC1|comp27719_c2_seq1:RAC1|comp27719_c2_seq2:RAC1|comp27719_c2_seq4:RAC1|comp28649_c0_seq1:MAP2K1, MEK1|comp28649_c1_seq1:MAP2K1, MEK1|comp28687_c0_seq1:MAP2K1, MEK1|comp28687_c0_seq2:MAP2K1, MEK1|comp28687_c1_seq1:MAP2K1, MEK1|comp28687_c1_seq2:MAP2K1, MEK1|…
Human Diseases; Cancers; Endometrial cancer;	PATH:ko05213	113	|comp20679_c0_seq1:ERK1_2|comp20679_c1_seq1:ERK1_2|comp25992_c0_seq1:E3.1.3.67, PTEN|comp26410_c0_seq1:E3.1.3.67, PTEN|comp26410_c1_seq1:E3.1.3.67, PTEN|comp26725_c0_seq1:ERK1_2|comp28649_c0_seq1:MAP2K1, MEK1|comp28649_c1_seq1:MAP2K1, MEK1|comp28687_c0_seq1:MAP2K1, MEK1|comp28687_c0_seq2:MAP2K1, MEK1|comp28687_c1_seq1:MAP2K1, MEK1|comp28687_c1_seq2:MAP2K1, MEK1|comp35302_c0_seq1:ERK1_2|comp35302_…
Human Diseases; Cancers; Glioma;	PATH:ko05214	130	|comp13649_c0_seq1:CALM|comp20679_c0_seq1:ERK1_2|comp20679_c1_seq1:ERK1_2|comp25992_c0_seq1:E3.1.3.67, PTEN|comp26410_c0_seq1:E3.1.3.67, PTEN|comp26410_c1_seq1:E3.1.3.67, PTEN|comp26725_c0_seq1:ERK1_2|comp28649_c0_seq1:MAP2K1, MEK1|comp28649_c1_seq1:MAP2K1, MEK1|comp28687_c0_seq1:MAP2K1, MEK1|comp28687_c0_seq2:MAP2K1, MEK1|comp28687_c1_seq1:MAP2K1, MEK1|comp28687_c1_seq2:MAP2K1, MEK1|comp34884_c0…
Human Diseases; Cancers; Melanoma;	PATH:ko05218	105	|comp20679_c0_seq1:ERK1_2|comp20679_c1_seq1:ERK1_2|comp25992_c0_seq1:E3.1.3.67, PTEN|comp26410_c0_seq1:E3.1.3.67, PTEN|comp26410_c1_seq1:E3.1.3.67, PTEN|comp26725_c0_seq1:ERK1_2|comp28649_c0_seq1:MAP2K1, MEK1|comp28649_c1_seq1:MAP2K1, MEK1|comp28687_c0_seq1:MAP2K1, MEK1|comp28687_c0_seq2:MAP2K1, MEK1|comp28687_c1_seq1:MAP2K1, MEK1|comp28687_c1_seq2:MAP2K1, MEK1|comp35302_c0_seq1:ERK1_2|comp35302_…
Human Diseases; Cancers; Non-small cell lung cancer;	PATH:ko05223	149	|comp20679_c0_seq1:ERK1_2|comp20679_c1_seq1:ERK1_2|comp26725_c0_seq1:ERK1_2|comp28649_c0_seq1:MAP2K1, MEK1|comp28649_c1_seq1:MAP2K1, MEK1|comp28687_c0_seq1:MAP2K1, MEK1|comp28687_c0_seq2:MAP2K1, MEK1|comp28687_c1_seq1:MAP2K1, MEK1|comp28687_c1_seq2:MAP2K1, MEK1|comp29663_c0_seq1:FHIT|comp29663_c0_seq10:FHIT|comp29663_c0_seq11:FHIT|comp29663_c0_seq12:FHIT|comp29663_c0_seq13:FHIT|comp29663_c0_seq14…
Human Diseases; Cancers; Pancreatic cancer;	PATH:ko05212	112	|comp18499_c0_seq1:RAC1|comp20679_c0_seq1:ERK1_2|comp20679_c1_seq1:ERK1_2|comp25650_c0_seq1:BRCA2, FANCD1|comp26704_c0_seq1:BRCA2, FANCD1|comp26704_c0_seq3:BRCA2, FANCD1|comp26725_c0_seq1:ERK1_2|comp27719_c1_seq1:RAC1|comp27719_c2_seq1:RAC1|comp27719_c2_seq2:RAC1|comp27719_c2_seq4:RAC1|comp28649_c0_seq1:MAP2K1, MEK1|comp28649_c1_seq1:MAP2K1, MEK1|comp28687_c0_seq1:MAP2K1, MEK1|comp28687_c0_seq2:M…
Human Diseases; Cancers; Pathways in cancer;	PATH:ko05200	277	|comp11947_c0_seq1:MMP9|comp11973_c0_seq1:MMP9|comp12344_c0_seq1:htpG, HSP90A|comp18497_c0_seq1:HSP90B, TRA1|comp18499_c0_seq1:RAC1|comp18906_c0_seq1:htpG, HSP90A|comp18906_c1_seq1:htpG, HSP90A|comp20068_c0_seq1:htpG, HSP90A|comp20068_c1_seq1:htpG, HSP90A|comp20679_c0_seq1:ERK1_2|comp20679_c1_seq1:ERK1_2|comp22826_c0_seq1:HDAC1_2|comp22826_c0_seq2:HDAC1_2|comp22826_c0_seq4:HDAC1_2|comp22826_c0_se…
Human Diseases; Cancers; Prostate cancer;	PATH:ko05215	156	|comp12344_c0_seq1:htpG, HSP90A|comp18497_c0_seq1:HSP90B, TRA1|comp18906_c0_seq1:htpG, HSP90A|comp18906_c1_seq1:htpG, HSP90A|comp20068_c0_seq1:htpG, HSP90A|comp20068_c1_seq1:htpG, HSP90A|comp20679_c0_seq1:ERK1_2|comp20679_c1_seq1:ERK1_2|comp25992_c0_seq1:E3.1.3.67, PTEN|comp26410_c0_seq1:E3.1.3.67, PTEN|comp26410_c1_seq1:E3.1.3.67, PTEN|comp26725_c0_seq1:ERK1_2|comp28649_c0_seq1:MAP2K1, MEK1|comp…
Human Diseases; Cancers; Renal cell carcinoma;	PATH:ko05211	167	|comp18499_c0_seq1:RAC1|comp20679_c0_seq1:ERK1_2|comp20679_c1_seq1:ERK1_2|comp26725_c0_seq1:ERK1_2|comp27719_c1_seq1:RAC1|comp27719_c2_seq1:RAC1|comp27719_c2_seq2:RAC1|comp27719_c2_seq4:RAC1|comp28649_c0_seq1:MAP2K1, MEK1|comp28649_c1_seq1:MAP2K1, MEK1|comp28687_c0_seq1:MAP2K1, MEK1|comp28687_c0_seq2:MAP2K1, MEK1|comp28687_c1_seq1:MAP2K1, MEK1|comp28687_c1_seq2:MAP2K1, MEK1|comp28694_c3_seq1:RBX1…
Human Diseases; Cancers; Small cell lung cancer;	PATH:ko05222	67	|comp25465_c0_seq1:CYC|comp25992_c0_seq1:E3.1.3.67, PTEN|comp26410_c0_seq1:E3.1.3.67, PTEN|comp26410_c1_seq1:E3.1.3.67, PTEN|comp29663_c0_seq1:FHIT|comp29663_c0_seq10:FHIT|comp29663_c0_seq11:FHIT|comp29663_c0_seq12:FHIT|comp29663_c0_seq13:FHIT|comp29663_c0_seq14:FHIT|comp29663_c0_seq15:FHIT|comp29663_c0_seq16:FHIT|comp29663_c0_seq17:FHIT|comp29663_c0_seq18:FHIT|comp29663_c0_seq19:FHIT|comp29663_c…
Human Diseases; Cancers; Thyroid cancer;	PATH:ko05216	111	|comp20679_c0_seq1:ERK1_2|comp20679_c1_seq1:ERK1_2|comp26725_c0_seq1:ERK1_2|comp28649_c0_seq1:MAP2K1, MEK1|comp28649_c1_seq1:MAP2K1, MEK1|comp28687_c0_seq1:MAP2K1, MEK1|comp28687_c0_seq2:MAP2K1, MEK1|comp28687_c1_seq1:MAP2K1, MEK1|comp28687_c1_seq2:MAP2K1, MEK1|comp35302_c0_seq1:ERK1_2|comp35302_c0_seq10:ERK1_2|comp35302_c0_seq11:ERK1_2|comp35302_c0_seq12:ERK1_2|comp35302_c0_seq13:ERK1_2|comp3530…
Human Diseases; Cardiovascular Diseases; Arrhythmogenic right ventricular cardiomyopathy (ARVC);	PATH:ko05412	11	|comp168_c0_seq1:ACTB_G1|comp20921_c0_seq1:ACTB_G1|comp21806_c0_seq1:ACTB_G1|comp21806_c0_seq2:ACTB_G1|comp25182_c1_seq1:ACTB_G1|comp40219_c0_seq1:ACTB_G1|comp44540_c0_seq1:ACTB_G1|comp5551_c0_seq1:ACTB_G1|comp69773_c0_seq1:ITGA6|comp70552_c0_seq1:ITGA7|comp39744_c0_seq1:ACTB_G1|
Human Diseases; Cardiovascular Diseases; Dilated cardiomyopathy (DCM);	PATH:ko05414	13	|comp168_c0_seq1:ACTB_G1|comp20921_c0_seq1:ACTB_G1|comp21806_c0_seq1:ACTB_G1|comp21806_c0_seq2:ACTB_G1|comp25182_c1_seq1:ACTB_G1|comp40219_c0_seq1:ACTB_G1|comp44540_c0_seq1:ACTB_G1|comp5551_c0_seq1:ACTB_G1|comp59250_c0_seq1:TPM3|comp69773_c0_seq1:ITGA6|comp70552_c0_seq1:ITGA7|comp8185_c0_seq1:TTN|comp39744_c0_seq1:ACTB_G1|
Human Diseases; Cardiovascular Diseases; Hypertrophic cardiomyopathy (HCM);	PATH:ko05410	28	|comp168_c0_seq1:ACTB_G1|comp20921_c0_seq1:ACTB_G1|comp21806_c0_seq1:ACTB_G1|comp21806_c0_seq2:ACTB_G1|comp24249_c1_seq1:PRKAB|comp25182_c1_seq1:ACTB_G1|comp30461_c0_seq1:PRKAA, AMPK|comp30461_c0_seq2:PRKAA, AMPK|comp34706_c0_seq1:PRKAA, AMPK|comp34706_c0_seq10:PRKAA, AMPK|comp34706_c0_seq11:PRKAA, AMPK|comp34706_c0_seq12:PRKAA, AMPK|comp34706_c0_seq2:PRKAA, AMPK|comp34706_c0_seq3:PRKAA, AMPK|com…
Human Diseases; Cardiovascular Diseases; Viral myocarditis;	PATH:ko05416	39	|comp168_c0_seq1:ACTB_G1|comp18499_c0_seq1:RAC1|comp20921_c0_seq1:ACTB_G1|comp21806_c0_seq1:ACTB_G1|comp21806_c0_seq2:ACTB_G1|comp25182_c1_seq1:ACTB_G1|comp25465_c0_seq1:CYC|comp27719_c1_seq1:RAC1|comp27719_c2_seq1:RAC1|comp27719_c2_seq2:RAC1|comp27719_c2_seq4:RAC1|comp30765_c1_seq1:CYC|comp36552_c2_seq1:CYC|comp37076_c0_seq1:EIF4G|comp37076_c0_seq2:EIF4G|comp37076_c0_seq3:EIF4G|comp37076_c0_seq4…
Human Diseases; Immune System Diseases; Allograft rejection;	PATH:ko05330	2	|comp51122_c0_seq1:MHC1|comp52618_c0_seq1:MHC1|
Human Diseases; Immune System Diseases; Autoimmune thyroid disease;	PATH:ko05320	2	|comp51122_c0_seq1:MHC1|comp52618_c0_seq1:MHC1|
Human Diseases; Immune System Diseases; Graft-versus-host disease;	PATH:ko05332	2	|comp51122_c0_seq1:MHC1|comp52618_c0_seq1:MHC1|
Human Diseases; Immune System Diseases; Primary immunodeficiency;	PATH:ko05340	7	|comp31625_c0_seq10:E3.5.4.4, ADA, add|comp31625_c0_seq11:E3.5.4.4, ADA, add|comp68588_c0_seq1:IKBKG, IKKG, NEMO|comp15417_c0_seq1:UNG, UDG|comp31625_c0_seq7:E3.5.4.4, ADA, add|comp31625_c0_seq6:E3.5.4.4, ADA, add|comp31625_c0_seq5:E3.5.4.4, ADA, add|
Human Diseases; Immune System Diseases; Rheumatoid arthritis;	PATH:ko05323	82	|comp10979_c0_seq1:ATPeVE, ATP6E|comp14106_c0_seq1:ATPeVG, ATP6G1|comp149_c0_seq1:ATPeVI, ATP6N1A|comp149_c0_seq2:ATPeVI, ATP6N1A|comp15235_c0_seq1:ATPeVF, ATP6S14|comp15235_c0_seq2:ATPeVF, ATP6S14|comp15607_c0_seq1:ATPeVG, ATP6G1|comp15885_c0_seq1:ATPeVA, ATP6A1|comp1692_c0_seq1:ATPeVAC39, ATP6D|comp17434_c0_seq1:ATPeVI, ATP6N1A|comp17636_c0_seq1:ATPeVF, ATP6S14|comp17636_c1_seq1:ATPeVF, ATP6S14…
Human Diseases; Immune System Diseases; Systemic lupus erythematosus;	PATH:ko05322	96	|comp10069_c0_seq1:H4|comp13436_c0_seq1:LA, SSB|comp13873_c0_seq1:H3|comp14761_c0_seq1:H2B|comp15058_c0_seq1:H3|comp15090_c1_seq1:H3|comp15599_c0_seq1:H2A|comp17002_c0_seq1:SNRPB, SMB|comp17002_c1_seq1:SNRPB, SMB|comp20399_c0_seq1:H3|comp20480_c0_seq1:H2A|comp20480_c1_seq1:H2A|comp20525_c0_seq1:H4|comp20525_c1_seq1:H4|comp21494_c0_seq1:SNRPD1, SMD1|comp21494_c1_seq1:SNRPD1, SMD1|comp21835_c0_seq1…
Human Diseases; Infectious Diseases; African trypanosomiasis;	PATH:ko05143	8	|comp35104_c0_seq1:GP63|comp35104_c0_seq2:GP63|comp36755_c0_seq10:THOP1|comp36755_c0_seq2:THOP1|comp63334_c0_seq1:CPKC|comp35104_c0_seq3:GP63|comp35104_c0_seq4:GP63|comp31319_c0_seq1:ptrB|
Human Diseases; Infectious Diseases; Amoebiasis;	PATH:ko05146	87	|comp10561_c0_seq1:COL1AS|comp11573_c0_seq1:COL1AS|comp11573_c1_seq1:COL1AS|comp13970_c0_seq1:COL1AS|comp19405_c0_seq1:COL1AS|comp19405_c1_seq1:COL1AS|comp23328_c0_seq1:RAB7A|comp29439_c0_seq1:MUC2|comp29890_c0_seq1:RAB7A|comp29890_c0_seq2:RAB7A|comp29890_c0_seq3:RAB7A|comp32420_c1_seq1:RAB7A|comp32420_c1_seq11:RAB7A|comp32420_c1_seq12:RAB7A|comp32420_c1_seq13:RAB7A|comp32420_c1_seq16:RAB7A|comp3…
Human Diseases; Infectious Diseases; Bacterial invasion of epithelial cells;	PATH:ko05100	84	|comp10081_c0_seq1:CLTC|comp14531_c1_seq1:CLTC|comp1585_c0_seq1:CLTC|comp168_c0_seq1:ACTB_G1|comp18499_c0_seq1:RAC1|comp18582_c0_seq1:CLTC|comp18582_c1_seq1:CLTC|comp20369_c0_seq1:MAD2L2|comp20369_c0_seq2:MAD2L2|comp20369_c0_seq3:MAD2L2|comp20369_c0_seq4:MAD2L2|comp20921_c0_seq1:ACTB_G1|comp21806_c0_seq1:ACTB_G1|comp21806_c0_seq2:ACTB_G1|comp25182_c1_seq1:ACTB_G1|comp26220_c1_seq1:ARPC2|comp27719…
Human Diseases; Infectious Diseases; Chagas disease (American trypanosomiasis);	PATH:ko05142	126	|comp10283_c0_seq1:P38|comp12771_c0_seq1:CALR|comp13401_c0_seq1:CALR|comp16094_c0_seq1:SERPINE1, PAI1|comp20679_c0_seq1:ERK1_2|comp20679_c1_seq1:ERK1_2|comp25064_c0_seq1:PPP2C|comp26725_c0_seq1:ERK1_2|comp30835_c0_seq1:PPP2R2|comp30835_c0_seq2:PPP2R2|comp31415_c0_seq1:PPP2R1|comp31415_c1_seq1:PPP2R1|comp33601_c1_seq1:PPP2R2|comp34431_c1_seq1:PPP2C|comp34431_c1_seq2:PPP2C|comp35302_c0_seq1:ERK1_2|…
Human Diseases; Infectious Diseases; Epithelial cell signaling in Helicobacter pylori infection;	PATH:ko05120	82	|comp10283_c0_seq1:P38|comp10979_c0_seq1:ATPeVE, ATP6E|comp14106_c0_seq1:ATPeVG, ATP6G1|comp149_c0_seq1:ATPeVI, ATP6N1A|comp149_c0_seq2:ATPeVI, ATP6N1A|comp15235_c0_seq1:ATPeVF, ATP6S14|comp15235_c0_seq2:ATPeVF, ATP6S14|comp15607_c0_seq1:ATPeVG, ATP6G1|comp15885_c0_seq1:ATPeVA, ATP6A1|comp1692_c0_seq1:ATPeVAC39, ATP6D|comp17434_c0_seq1:ATPeVI, ATP6N1A|comp17636_c0_seq1:ATPeVF, ATP6S14|comp17636_c…
Human Diseases; Infectious Diseases; Hepatitis C;	PATH:ko05160	125	|comp10283_c0_seq1:P38|comp20166_c0_seq1:LDLR|comp20166_c0_seq2:LDLR|comp20679_c0_seq1:ERK1_2|comp20679_c1_seq1:ERK1_2|comp25064_c0_seq1:PPP2C|comp26725_c0_seq1:ERK1_2|comp30835_c0_seq1:PPP2R2|comp30835_c0_seq2:PPP2R2|comp31415_c0_seq1:PPP2R1|comp31415_c1_seq1:PPP2R1|comp33601_c1_seq1:PPP2R2|comp34431_c1_seq1:PPP2C|comp34431_c1_seq2:PPP2C|comp35302_c0_seq1:ERK1_2|comp35302_c0_seq10:ERK1_2|comp353…
Human Diseases; Infectious Diseases; Leishmaniasis;	PATH:ko05140	96	|comp10283_c0_seq1:P38|comp20679_c0_seq1:ERK1_2|comp20679_c1_seq1:ERK1_2|comp26725_c0_seq1:ERK1_2|comp35104_c0_seq1:GP63|comp35104_c0_seq2:GP63|comp35302_c0_seq1:ERK1_2|comp35302_c0_seq10:ERK1_2|comp35302_c0_seq11:ERK1_2|comp35302_c0_seq12:ERK1_2|comp35302_c0_seq13:ERK1_2|comp35302_c0_seq14:ERK1_2|comp35302_c0_seq15:ERK1_2|comp35302_c0_seq16:ERK1_2|comp35302_c0_seq17:ERK1_2|comp35302_c0_seq18:ERK…
Human Diseases; Infectious Diseases; Malaria;	PATH:ko05144	2	|comp62340_c0_seq1:THBS|comp69290_c0_seq1:SDC|
Human Diseases; Infectious Diseases; Measles;	PATH:ko05162	148	|comp14631_c0_seq1:CSNK2A|comp1704_c0_seq1:HSPA1_8|comp17097_c0_seq1:HSPA1_8|comp17271_c0_seq1:HSPA1_8|comp17304_c0_seq1:RCHY1, PIRH2|comp17304_c0_seq2:RCHY1, PIRH2|comp19912_c0_seq1:HSPA1_8|comp19912_c1_seq1:HSPA1_8|comp20462_c0_seq1:HSPA1_8|comp20462_c0_seq2:HSPA1_8|comp21270_c0_seq1:HSPA1_8|comp21270_c0_seq2:HSPA1_8|comp21270_c0_seq3:HSPA1_8|comp24731_c0_seq1:CSNK2A|comp25701_c0_seq1:HSPA1_8|c…
Human Diseases; Infectious Diseases; Pathogenic Escherichia coli infection;	PATH:ko05130	102	|comp14917_c0_seq1:TUBA|comp168_c0_seq1:ACTB_G1|comp19426_c0_seq1:TUBB|comp20921_c0_seq1:ACTB_G1|comp21155_c0_seq1:TUBB|comp21806_c0_seq1:ACTB_G1|comp21806_c0_seq2:ACTB_G1|comp22538_c0_seq1:TUBB|comp2254_c0_seq1:TUBB|comp24604_c0_seq1:TUBA|comp25182_c1_seq1:ACTB_G1|comp26005_c0_seq1:TUBA|comp26005_c1_seq1:TUBA|comp26005_c2_seq1:TUBA|comp26220_c1_seq1:ARPC2|comp26385_c0_seq1:TUBB|comp26385_c3_seq1…
Human Diseases; Infectious Diseases; Shigellosis;	PATH:ko05131	191	|comp10283_c0_seq1:P38|comp168_c0_seq1:ACTB_G1|comp18499_c0_seq1:RAC1|comp20369_c0_seq1:MAD2L2|comp20369_c0_seq2:MAD2L2|comp20369_c0_seq3:MAD2L2|comp20369_c0_seq4:MAD2L2|comp20679_c0_seq1:ERK1_2|comp20679_c1_seq1:ERK1_2|comp20921_c0_seq1:ACTB_G1|comp21806_c0_seq1:ACTB_G1|comp21806_c0_seq2:ACTB_G1|comp25182_c1_seq1:ACTB_G1|comp26220_c1_seq1:ARPC2|comp26725_c0_seq1:ERK1_2|comp27719_c1_seq1:RAC1|com…
Human Diseases; Infectious Diseases; Toxoplasmosis;	PATH:ko05145	216	|comp10283_c0_seq1:P38|comp16189_c0_seq2:CPK|comp1704_c0_seq1:HSPA1_8|comp17097_c0_seq1:HSPA1_8|comp17271_c0_seq1:HSPA1_8|comp19912_c0_seq1:HSPA1_8|comp19912_c1_seq1:HSPA1_8|comp20166_c0_seq1:LDLR|comp20166_c0_seq2:LDLR|comp20462_c0_seq1:HSPA1_8|comp20462_c0_seq2:HSPA1_8|comp20679_c0_seq1:ERK1_2|comp20679_c1_seq1:ERK1_2|comp21270_c0_seq1:HSPA1_8|comp21270_c0_seq2:HSPA1_8|comp21270_c0_seq3:HSPA1_8…
Human Diseases; Infectious Diseases; Tuberculosis;	PATH:ko05152	252	|comp10283_c0_seq1:P38|comp13649_c0_seq1:CALM|comp149_c0_seq1:ATPeVI, ATP6N1A|comp149_c0_seq2:ATPeVI, ATP6N1A|comp1692_c0_seq1:ATPeVAC39, ATP6D|comp17147_c0_seq1:groEL, HSPD1|comp17147_c1_seq1:groEL, HSPD1|comp17147_c1_seq2:groEL, HSPD1|comp17434_c0_seq1:ATPeVI, ATP6N1A|comp17877_c0_seq1:ATPeVI, ATP6N1A|comp20020_c0_seq1:PPP3R, CNB|comp20020_c1_seq1:PPP3R, CNB|comp20679_c0_seq1:ERK1_2|comp20679_c…
Human Diseases; Infectious Diseases; Vibrio cholerae infection;	PATH:ko05110	107	|comp10979_c0_seq1:ATPeVE, ATP6E|comp11659_c0_seq1:SEC61A|comp14106_c0_seq1:ATPeVG, ATP6G1|comp149_c0_seq1:ATPeVI, ATP6N1A|comp149_c0_seq2:ATPeVI, ATP6N1A|comp15235_c0_seq1:ATPeVF, ATP6S14|comp15235_c0_seq2:ATPeVF, ATP6S14|comp15607_c0_seq1:ATPeVG, ATP6G1|comp15885_c0_seq1:ATPeVA, ATP6A1|comp168_c0_seq1:ACTB_G1|comp1692_c0_seq1:ATPeVAC39, ATP6D|comp17434_c0_seq1:ATPeVI, ATP6N1A|comp17636_c0_seq1:…
Human Diseases; Metabolic Diseases; Type I diabetes mellitus;	PATH:ko04940	25	|comp17147_c0_seq1:groEL, HSPD1|comp17147_c1_seq1:groEL, HSPD1|comp17147_c1_seq2:groEL, HSPD1|comp33543_c1_seq1:groEL, HSPD1|comp33543_c1_seq10:groEL, HSPD1|comp33543_c1_seq12:groEL, HSPD1|comp33543_c1_seq4:groEL, HSPD1|comp33543_c1_seq6:groEL, HSPD1|comp33543_c1_seq7:groEL, HSPD1|comp33543_c1_seq8:groEL, HSPD1|comp33543_c1_seq9:groEL, HSPD1|comp43769_c0_seq1:E4.1.1.15, gadB|comp44479_c0_seq1:E4.…
Human Diseases; Metabolic Diseases; Type II diabetes mellitus;	PATH:ko04930	145	|comp1973_c0_seq1:PK, pyk|comp1973_c1_seq1:PK, pyk|comp20679_c0_seq1:ERK1_2|comp20679_c1_seq1:ERK1_2|comp24937_c0_seq1:HK|comp24937_c0_seq2:HK|comp24937_c0_seq3:HK|comp24937_c0_seq4:HK|comp26725_c0_seq1:ERK1_2|comp27065_c0_seq2:PK, pyk|comp31393_c0_seq1:HK|comp31393_c1_seq1:HK|comp33592_c0_seq1:PK, pyk|comp33592_c0_seq10:PK, pyk|comp33592_c0_seq12:PK, pyk|comp33592_c0_seq13:PK, pyk|comp33592_c0_s…
Human Diseases; Neurodegenerative Diseases; Alzheimer's disease;	PATH:ko05010	370	|comp10626_c0_seq1:COX6A|comp10638_c0_seq1:NDUFS7|comp11486_c0_seq1:ATPeF1D, ATP5D|comp11604_c0_seq1:COX4|comp12016_c0_seq1:COX4|comp13150_c0_seq1:ATPeF1A, ATP5A1|comp13380_c0_seq1:NDUFB5|comp13649_c0_seq1:CALM|comp14084_c0_seq1:GAPDH, gapA|comp14961_c1_seq1:GAPDH, gapA|comp15101_c0_seq1:ATPeF1B, ATP5B|comp15664_c0_seq1:QCR6, UQCRH|comp17540_c0_seq1:COX1|comp17852_c0_seq1:ATPeF1A, ATP5A1|comp1858…
Human Diseases; Neurodegenerative Diseases; Amyotrophic lateral sclerosis (ALS);	PATH:ko05014	60	|comp10283_c0_seq1:P38|comp11568_c0_seq1:katE, CAT|comp15076_c0_seq1:E1.15.1.1C, sodC, SOD1|comp18499_c0_seq1:RAC1|comp20020_c0_seq1:PPP3R, CNB|comp20020_c1_seq1:PPP3R, CNB|comp20377_c0_seq1:katE, CAT|comp21202_c0_seq1:katE, CAT|comp21202_c1_seq1:katE, CAT|comp23372_c1_seq1:E1.15.1.1C, sodC, SOD1|comp23846_c0_seq1:PPP3R, CNB|comp25465_c0_seq1:CYC|comp27363_c0_seq1:E1.15.1.1C, sodC, SOD1|comp27363…
Human Diseases; Neurodegenerative Diseases; Huntington's disease;	PATH:ko05016	381	|comp10081_c0_seq1:CLTC|comp10626_c0_seq1:COX6A|comp10638_c0_seq1:NDUFS7|comp11486_c0_seq1:ATPeF1D, ATP5D|comp11604_c0_seq1:COX4|comp12016_c0_seq1:COX4|comp13150_c0_seq1:ATPeF1A, ATP5A1|comp13380_c0_seq1:NDUFB5|comp14338_c0_seq1:ANT|comp14531_c1_seq1:CLTC|comp1474_c0_seq1:TBP, tbp|comp15076_c0_seq1:E1.15.1.1C, sodC, SOD1|comp15101_c0_seq1:ATPeF1B, ATP5B|comp15664_c0_seq1:QCR6, UQCRH|comp1585_c0_s…
Human Diseases; Neurodegenerative Diseases; Parkinson's disease;	PATH:ko05012	291	|comp10626_c0_seq1:COX6A|comp10638_c0_seq1:NDUFS7|comp11486_c0_seq1:ATPeF1D, ATP5D|comp11530_c0_seq1:ND1|comp11530_c0_seq2:ND1|comp11604_c0_seq1:COX4|comp11989_c0_seq1:ND5|comp12016_c0_seq1:COX4|comp13150_c0_seq1:ATPeF1A, ATP5A1|comp13380_c0_seq1:NDUFB5|comp14338_c0_seq1:ANT|comp14459_c0_seq1:ND2|comp14459_c0_seq2:ND2|comp15101_c0_seq1:ATPeF1B, ATP5B|comp15664_c0_seq1:QCR6, UQCRH|comp16399_c1_seq…
Human Diseases; Neurodegenerative Diseases; Prion diseases;	PATH:ko05020	126	|comp11055_c0_seq1:HSPA5, BIP|comp11055_c1_seq1:HSPA5, BIP|comp12021_c0_seq1:STIP1|comp12021_c1_seq1:STIP1|comp13085_c0_seq1:HSPA5, BIP|comp15076_c0_seq1:E1.15.1.1C, sodC, SOD1|comp20679_c0_seq1:ERK1_2|comp20679_c1_seq1:ERK1_2|comp23372_c1_seq1:E1.15.1.1C, sodC, SOD1|comp26725_c0_seq1:ERK1_2|comp27363_c0_seq1:E1.15.1.1C, sodC, SOD1|comp27363_c0_seq2:E1.15.1.1C, sodC, SOD1|comp28649_c0_seq1:MAP2K1…
