# Supplementary material for: Transcriptomic Analysis Reveals Key Genes Related to Betalain Biosynthesis in Pulp Coloration of Hylocereus polyrhizus
Source: Front Plant Sci. 2016 Jan 5;6:1179. doi: 10.3389/fpls.2015.01179 (PMC4700300; doi:10.3389/fpls.2015.01179)
Supplement: File S2 — Significantly differentially expressed transcripts between the white and red pulp libraries assigned to 241 KEGG pathways of H. polyrhizus. [file DataSheet2.XLS]

## Sheet: Sheet1
Pathway	ko ID	Total #	Diff
			Total	P	Up	P	Down	P
>1. Metabolism
Metabolism; Amino Acid Metabolism; Alanine, aspartate and glutamate metabolism;	PATH:ko00250	176	41	0	1	0.044303	40	0
Metabolism; Amino Acid Metabolism; Amino acid related enzymes;	BR:ko01007	364	22	0.412496	0	0.000472	22	0.041947
Metabolism; Amino Acid Metabolism; Arginine and proline metabolism;	PATH:ko00330	267	35	0.000775	12	0.316088	23	0.000165
Metabolism; Amino Acid Metabolism; Cysteine and methionine metabolism;	PATH:ko00270	220	36	3e-06	13	0.043475	23	2e-06
Metabolism; Amino Acid Metabolism; Glycine, serine and threonine metabolism;	PATH:ko00260	108	6	0.528207	0	0.057124	6	0.390599
Metabolism; Amino Acid Metabolism; Histidine metabolism;	PATH:ko00340	56	5	0.650887	3	0.423312	2	0.907236
Metabolism; Amino Acid Metabolism; Lysine biosynthesis;	PATH:ko00300	41	0	0.085036	0	0.241272	0	0.206925
Metabolism; Amino Acid Metabolism; Lysine degradation;	PATH:ko00310	58	4	0.926836	3	0.45894	1	0.407877
Metabolism; Amino Acid Metabolism; Phenylalanine metabolism;	PATH:ko00360	148	23	0.000467	5	0.984174	18	1e-06
Metabolism; Amino Acid Metabolism; Phenylalanine, tyrosine and tryptophan biosynthesis;	PATH:ko00400	147	20	0.00698	1	0.07794	19	0
Metabolism; Amino Acid Metabolism; Tryptophan metabolism;	PATH:ko00380	90	4	0.335808	3	0.994004	1	0.184242
Metabolism; Amino Acid Metabolism; Tyrosine metabolism;	PATH:ko00350	101	17	0.000898	6	0.166354	11	0.000686
Metabolism; Amino Acid Metabolism; Valine, leucine and isoleucine biosynthesis;	PATH:ko00290	120	7	0.579592	0	0.044924	7	0.291885
Metabolism; Amino Acid Metabolism; Valine, leucine and isoleucine degradation;	PATH:ko00280	173	12	0.888844	4	0.461302	8	0.628664
Metabolism; Biosynthesis of Other Secondary Metabolites; Butirosin and neomycin biosynthesis;	PATH:ko00524	20	2	0.660676	1	0.693543	1	0.804715
Metabolism; Biosynthesis of Other Secondary Metabolites; Caffeine metabolism;	PATH:ko00232	4	0	0.590684	0	0.714395	0	0.693473
Metabolism; Biosynthesis of Other Secondary Metabolites; Flavone and flavonol biosynthesis;	PATH:ko00944	16	6	0.000123	5	0	1	0.641218
Metabolism; Biosynthesis of Other Secondary Metabolites; Flavonoid biosynthesis;	PATH:ko00941	44	19	0	9	0	10	0
Metabolism; Biosynthesis of Other Secondary Metabolites; Isoquinoline alkaloid biosynthesis;	PATH:ko00950	45	10	0.000717	0	0.219573	10	0
Metabolism; Biosynthesis of Other Secondary Metabolites; Novobiocin biosynthesis;	PATH:ko00401	27	3	0.476956	0	0.341666	3	0.070593
Metabolism; Biosynthesis of Other Secondary Metabolites; Phenylpropanoid biosynthesis;	PATH:ko00940	136	34	0	5	0.837042	29	0
Metabolism; Biosynthesis of Other Secondary Metabolites; Stilbenoid, diarylheptanoid and gingerol biosynthesis;	PATH:ko00945	21	4	0.064951	0	0.401707	4	0.001229
Metabolism; Biosynthesis of Other Secondary Metabolites; Streptomycin biosynthesis;	PATH:ko00521	34	3	0.740712	1	0.898296	2	0.565427
Metabolism; Biosynthesis of Other Secondary Metabolites; Tropane, piperidine and pyridine alkaloid biosynthesis;	PATH:ko00960	57	17	0	14	0	3	0.60639
Metabolism; Carbohydrate Metabolism; Amino sugar and nucleotide sugar metabolism;	PATH:ko00520	245	27	0.036164	6	0.44689	21	0.000347
Metabolism; Carbohydrate Metabolism; Ascorbate and aldarate metabolism;	PATH:ko00053	76	9	0.157446	7	0.007504	2	0.584446
Metabolism; Carbohydrate Metabolism; Butanoate metabolism;	PATH:ko00650	73	7	0.474199	1	0.358769	6	0.070693
Metabolism; Carbohydrate Metabolism; C5-Branched dibasic acid metabolism;	PATH:ko00660	10	1	0.756262	0	0.562827	1	0.349364
Metabolism; Carbohydrate Metabolism; Citrate cycle (TCA cycle);	PATH:ko00020	205	14	0.835633	4	0.27863	10	0.480152
Metabolism; Carbohydrate Metabolism; Fructose and mannose metabolism;	PATH:ko00051	192	13	0.81809	5	0.577821	8	0.845295
Metabolism; Carbohydrate Metabolism; Galactose metabolism;	PATH:ko00052	132	13	0.28585	4	0.844086	9	0.097674
Metabolism; Carbohydrate Metabolism; Glycolysis / Gluconeogenesis;	PATH:ko00010	379	59	0	21	0.02293	38	0
Metabolism; Carbohydrate Metabolism; Glyoxylate and dicarboxylate metabolism;	PATH:ko00630	86	15	0.001153	6	0.075281	9	0.0032
Metabolism; Carbohydrate Metabolism; Inositol phosphate metabolism;	PATH:ko00562	175	11	0.651478	3	0.241196	8	0.65141
Metabolism; Carbohydrate Metabolism; Pentose and glucuronate interconversions;	PATH:ko00040	110	19	0.000297	6	0.239469	13	6.5e-05
Metabolism; Carbohydrate Metabolism; Pentose phosphate pathway;	PATH:ko00030	178	16	0.403375	11	0.044938	5	0.472722
Metabolism; Carbohydrate Metabolism; Propanoate metabolism;	PATH:ko00640	123	6	0.342975	5	0.669951	1	0.085082
Metabolism; Carbohydrate Metabolism; Pyruvate metabolism;	PATH:ko00620	308	59	0	46	0	13	0.768411
Metabolism; Carbohydrate Metabolism; Starch and sucrose metabolism;	PATH:ko00500	290	35	0.003766	9	0.822392	26	2.5e-05
Metabolism; Energy Metabolism; Carbon fixation in photosynthetic organisms;	PATH:ko00710	295	72	0	46	0	26	3.7e-05
Metabolism; Energy Metabolism; Carbon fixation pathways in prokaryotes;	PATH:ko00720	146	5	0.092376	2	0.194211	3	0.266723
Metabolism; Energy Metabolism; Methane metabolism;	PATH:ko00680	283	22	0.743622	8	0.636143	14	0.37503
Metabolism; Energy Metabolism; Nitrogen metabolism;	PATH:ko00910	177	22	0.015226	5	0.707345	17	0.000223
Metabolism; Energy Metabolism; Oxidative phosphorylation;	PATH:ko00190	404	22	0.192842	15	0.693469	7	0.029361
Metabolism; Energy Metabolism; Photosynthesis - antenna proteins;	PATH:ko00196	48	12	4.2e-05	12	0	0	0.172065
Metabolism; Energy Metabolism; Photosynthesis;	PATH:ko00195	106	18	0.000555	16	0	2	0.301153
Metabolism; Energy Metabolism; Photosynthesis proteins;	BR:ko00194	156	30	0	28	0	2	0.101129
Metabolism; Energy Metabolism; Sulfur metabolism;	PATH:ko00920	77	2	0.135336	0	0.108251	2	0.571659
Metabolism; Enzyme Families; Cytochrome P450;	BR:ko00199	52	11	0.000693	3	0.353411	8	8.9e-05
Metabolism; Enzyme Families; Peptidases;	BR:ko01002	558	42	0.802116	22	0.450467	20	0.723754
Metabolism; Enzyme Families; Protein kinases;	BR:ko01001	603	53	0.171588	42	3e-06	11	0.010796
Metabolism; Glycan Biosynthesis and Metabolism; Glycosaminoglycan biosynthesis - chondroitin sulfate;	PATH:ko00532	1	0	0.787992	0	0.854815	0	0.843772
Metabolism; Glycan Biosynthesis and Metabolism; Glycosaminoglycan biosynthesis - heparan sulfate;	PATH:ko00534	4	0	0.590684	0	0.714395	0	0.693473
Metabolism; Glycan Biosynthesis and Metabolism; Glycosaminoglycan degradation;	PATH:ko00531	46	13	3e-06	0	0.214519	13	0
Metabolism; Glycan Biosynthesis and Metabolism; Glycosphingolipid biosynthesis - ganglio series;	PATH:ko00604	17	2	0.510887	0	0.450558	2	0.118808
Metabolism; Glycan Biosynthesis and Metabolism; Glycosphingolipid biosynthesis - globo series;	PATH:ko00603	30	3	0.590811	0	0.316186	3	0.10501
Metabolism; Glycan Biosynthesis and Metabolism; Glycosylphosphatidylinositol(GPI)-anchor biosynthesis;	PATH:ko00563	80	0	0.016128	0	0.101607	0	0.077867
Metabolism; Glycan Biosynthesis and Metabolism; Glycosyltransferases;	BR:ko01003	449	24	0.14681	5	0.009939	19	0.713505
Metabolism; Glycan Biosynthesis and Metabolism; Lipopolysaccharide biosynthesis;	PATH:ko00540	32	0	0.128155	0	0.300573	0	0.264878
Metabolism; Glycan Biosynthesis and Metabolism; Lipopolysaccharide biosynthesis proteins;	BR:ko01005	32	0	0.128155	0	0.300573	0	0.264878
Metabolism; Glycan Biosynthesis and Metabolism; N-Glycan biosynthesis;	PATH:ko00510	133	2	0.014711	2	0.248342	0	0.022972
Metabolism; Glycan Biosynthesis and Metabolism; Other glycan degradation;	PATH:ko00511	44	2	0.516886	0	0.224769	2	0.827506
Metabolism; Glycan Biosynthesis and Metabolism; Other types of O-glycan biosynthesis;	PATH:ko00514	10	0	0.395088	0	0.562827	0	0.533144
Metabolism; Glycan Biosynthesis and Metabolism; Peptidoglycan biosynthesis;	PATH:ko00550	1	0	0.787992	0	0.854815	0	0.843772
Metabolism; Glycan Biosynthesis and Metabolism; Proteoglycans;	BR:ko00535	4	0	0.590684	0	0.714395	0	0.693473
Metabolism; Glycan Biosynthesis and Metabolism; Various types of N-glycan biosynthesis;	PATH:ko00513	102	0	0.006588	0	0.064498	0	0.046469
Metabolism; Lipid Metabolism; Arachidonic acid metabolism;	PATH:ko00590	22	4	0.078915	2	0.158665	2	0.23534
Metabolism; Lipid Metabolism; Biosynthesis of unsaturated fatty acids;	PATH:ko01040	68	12	0.003225	1	0.4008	11	2e-06
Metabolism; Lipid Metabolism; Ether lipid metabolism;	PATH:ko00565	58	7	0.19554	2	0.96728	5	0.078932
Metabolism; Lipid Metabolism; Fatty acid biosynthesis;	PATH:ko00061	76	13	0.003088	1	0.335927	12	1e-06
Metabolism; Lipid Metabolism; Fatty acid elongation in mitochondria;	PATH:ko00062	8	0	0.446872	0	0.60477	0	0.577244
Metabolism; Lipid Metabolism; Fatty acid metabolism;	PATH:ko00071	200	20	0.164765	8	0.620954	12	0.139849
Metabolism; Lipid Metabolism; Glycerolipid metabolism;	PATH:ko00561	172	20	0.042283	6	0.921196	14	0.006419
Metabolism; Lipid Metabolism; Glycerophospholipid metabolism;	PATH:ko00564	239	20	0.529853	4	0.160211	16	0.032604
Metabolism; Lipid Metabolism; Linoleic acid metabolism;	PATH:ko00591	10	0	0.395088	0	0.562827	0	0.533144
Metabolism; Lipid Metabolism; Lipid biosynthesis proteins;	BR:ko01004	253	40	2e-06	5	0.237182	35	0
Metabolism; Lipid Metabolism; Primary bile acid biosynthesis;	PATH:ko00120	3	0	0.641369	0	0.751297	0	0.732848
Metabolism; Lipid Metabolism; Sphingolipid metabolism;	PATH:ko00600	78	2	0.129999	0	0.105985	2	0.559149
Metabolism; Lipid Metabolism; Steroid biosynthesis;	PATH:ko00100	53	6	0.293986	0	0.182738	6	0.009199
Metabolism; Lipid Metabolism; Synthesis and degradation of ketone bodies;	PATH:ko00072	14	0	0.314293	0	0.493549	0	0.460874
Metabolism; Lipid Metabolism; alpha-Linolenic acid metabolism;	PATH:ko00592	33	0	0.122343	0	0.293139	0	0.257539
Metabolism; Metabolism of Cofactors and Vitamins; Biotin metabolism;	PATH:ko00780	36	1	0.326908	0	0.272196	1	0.739766
Metabolism; Metabolism of Cofactors and Vitamins; Folate biosynthesis;	PATH:ko00790	153	3	0.016286	0	0.023533	3	0.231704
Metabolism; Metabolism of Cofactors and Vitamins; Lipoic acid metabolism;	PATH:ko00785	13	0	0.332222	0	0.509403	0	0.477343
Metabolism; Metabolism of Cofactors and Vitamins; Nicotinate and nicotinamide metabolism;	PATH:ko00760	66	0	0.02887	0	0.137041	0	0.109284
Metabolism; Metabolism of Cofactors and Vitamins; One carbon pool by folate;	PATH:ko00670	68	4	0.687518	0	0.131229	4	0.416216
Metabolism; Metabolism of Cofactors and Vitamins; Pantothenate and CoA biosynthesis;	PATH:ko00770	81	11	0.046117	0	0.099492	11	3.2e-05
Metabolism; Metabolism of Cofactors and Vitamins; Porphyrin and chlorophyll metabolism;	PATH:ko00860	116	15	0.031633	3	0.657795	12	0.00077
Metabolism; Metabolism of Cofactors and Vitamins; Retinol metabolism;	PATH:ko00830	52	3	0.702905	3	0.353411	0	0.155206
Metabolism; Metabolism of Cofactors and Vitamins; Riboflavin metabolism;	PATH:ko00740	12	1	0.891548	1	0.364499	0	0.494795
Metabolism; Metabolism of Cofactors and Vitamins; Thiamine metabolism;	PATH:ko00730	29	0	0.147525	0	0.324391	0	0.28852
Metabolism; Metabolism of Cofactors and Vitamins; Ubiquinone and other terpenoid-quinone biosynthesis;	PATH:ko00130	148	62	0	59	0	3	0.256223
Metabolism; Metabolism of Cofactors and Vitamins; Vitamin B6 metabolism;	PATH:ko00750	18	2	0.561459	1	0.618321	1	0.726066
Metabolism; Metabolism of Other Amino Acids; Cyanoamino acid metabolism;	PATH:ko00460	40	8	0.006111	2	0.577309	6	0.000877
Metabolism; Metabolism of Other Amino Acids; D-Glutamine and D-glutamate metabolism;	PATH:ko00471	7	1	0.516207	0	0.628297	1	0.191427
Metabolism; Metabolism of Other Amino Acids; Glutathione metabolism;	PATH:ko00480	169	18	0.115848	7	0.580173	11	0.093112
Metabolism; Metabolism of Other Amino Acids; Phosphonate and phosphinate metabolism;	PATH:ko00440	21	1	0.680902	0	0.401707	1	0.841835
Metabolism; Metabolism of Other Amino Acids; Selenocompound metabolism;	PATH:ko00450	62	5	0.814495	1	0.458742	4	0.319873
Metabolism; Metabolism of Other Amino Acids; Taurine and hypotaurine metabolism;	PATH:ko00430	19	5	0.005913	2	0.103805	3	0.014386
Metabolism; Metabolism of Other Amino Acids; beta-Alanine metabolism;	PATH:ko00410	109	12	0.163754	4	0.856888	8	0.077075
Metabolism; Metabolism of Terpenoids and Polyketides; Biosynthesis of ansamycins;	PATH:ko01051	9	0	0.419791	0	0.583039	0	0.554366
Metabolism; Metabolism of Terpenoids and Polyketides; Biosynthesis of siderophore group nonribosomal peptides;	PATH:ko01053	57	57	0	57	0	0	0.136704
Metabolism; Metabolism of Terpenoids and Polyketides; Brassinosteroid biosynthesis;	PATH:ko00905	15	3	0.093193	3	0.001292	0	0.445289
Metabolism; Metabolism of Terpenoids and Polyketides; Carotenoid biosynthesis;	PATH:ko00906	68	4	0.687518	4	0.266886	0	0.104053
Metabolism; Metabolism of Terpenoids and Polyketides; Diterpenoid biosynthesis;	PATH:ko00904	20	9	0	0	0.41315	9	0
Metabolism; Metabolism of Terpenoids and Polyketides; Geraniol degradation;	PATH:ko00281	12	0	0.351542	0	0.526158	0	0.494795
Metabolism; Metabolism of Terpenoids and Polyketides; Limonene and pinene degradation;	PATH:ko00903	32	4	0.296034	3	0.07477	1	0.830178
Metabolism; Metabolism of Terpenoids and Polyketides; Polyketide sugar unit biosynthesis;	PATH:ko00523	1	0	0.787992	0	0.854815	0	0.843772
Metabolism; Metabolism of Terpenoids and Polyketides; Prenyltransferases;	BR:ko01006	155	10	0.726142	5	0.934706	5	0.682314
Metabolism; Metabolism of Terpenoids and Polyketides; Terpenoid backbone biosynthesis;	PATH:ko00900	190	11	0.471961	5	0.593904	6	0.616944
Metabolism; Metabolism of Terpenoids and Polyketides; Tetracycline biosynthesis;	PATH:ko00253	8	0	0.446872	0	0.60477	0	0.577244
Metabolism; Metabolism of Terpenoids and Polyketides; Zeatin biosynthesis;	PATH:ko00908	39	7	0.021906	3	0.153007	4	0.054407
Metabolism; Nucleotide Metabolism; Purine metabolism;	PATH:ko00230	783	18	0	10	0.001595	8	5e-05
Metabolism; Nucleotide Metabolism; Pyrimidine metabolism;	PATH:ko00240	424	11	0.000446	1	0.000458	10	0.114607
Metabolism; Xenobiotics Biodegradation and Metabolism; Aminobenzoate degradation;	PATH:ko00627	17	0	0.267494	0	0.450558	0	0.416451
Metabolism; Xenobiotics Biodegradation and Metabolism; Benzoate degradation;	PATH:ko00362	31	2	0.875589	2	0.359968	0	0.272479
Metabolism; Xenobiotics Biodegradation and Metabolism; Bisphenol degradation;	PATH:ko00363	4	0	0.590684	0	0.714395	0	0.693473
Metabolism; Xenobiotics Biodegradation and Metabolism; Caprolactam degradation;	PATH:ko00930	8	0	0.446872	0	0.60477	0	0.577244
Metabolism; Xenobiotics Biodegradation and Metabolism; Chloroalkane and chloroalkene degradation;	PATH:ko00625	57	7	0.180878	6	0.004833	1	0.4186
Metabolism; Xenobiotics Biodegradation and Metabolism; Chlorocyclohexane and chlorobenzene degradation;	PATH:ko00361	2	0	0.703715	0	0.795812	0	0.780474
Metabolism; Xenobiotics Biodegradation and Metabolism; Drug metabolism - cytochrome P450;	PATH:ko00982	65	4	0.753731	4	0.23005	0	0.112008
Metabolism; Xenobiotics Biodegradation and Metabolism; Drug metabolism - other enzymes;	PATH:ko00983	46	1	0.206877	0	0.214519	1	0.560408
Metabolism; Xenobiotics Biodegradation and Metabolism; Ethylbenzene degradation;	PATH:ko00642	2	0	0.703715	0	0.795812	0	0.780474
Metabolism; Xenobiotics Biodegradation and Metabolism; Fluorobenzoate degradation;	PATH:ko00364	2	0	0.703715	0	0.795812	0	0.780474
Metabolism; Xenobiotics Biodegradation and Metabolism; Metabolism of xenobiotics by cytochrome P450;	PATH:ko00980	66	4	0.731127	4	0.242099	0	0.109284
Metabolism; Xenobiotics Biodegradation and Metabolism; Naphthalene degradation;	PATH:ko00626	34	3	0.740712	3	0.09435	0	0.25045
Metabolism; Xenobiotics Biodegradation and Metabolism; Polycyclic aromatic hydrocarbon degradation;	PATH:ko00624	2	0	0.703715	0	0.795812	0	0.780474
Metabolism; Xenobiotics Biodegradation and Metabolism; Styrene degradation;	PATH:ko00643	8	2	0.094604	2	0.002756	0	0.577244
Metabolism; Xenobiotics Biodegradation and Metabolism; Toluene degradation;	PATH:ko00623	2	0	0.703715	0	0.795812	0	0.780474
>2. Genetic Information Processing
Genetic Information Processing; Folding, Sorting and Degradation; Chaperones and folding catalysts;	BR:ko03110	551	63	0.000496	29	0.016391	34	0.008055
Genetic Information Processing; Folding, Sorting and Degradation; Proteasome;	BR:ko03051	331	27	0.546636	27	4e-06	0	0.000331
Genetic Information Processing; Folding, Sorting and Degradation; Proteasome;	PATH:ko03050	187	0	0.000233	0	0.012279	0	0.006999
Genetic Information Processing; Folding, Sorting and Degradation; Protein export;	PATH:ko03060	118	1	0.010194	1	0.139147	0	0.032216
Genetic Information Processing; Folding, Sorting and Degradation; Protein processing in endoplasmic reticulum;	PATH:ko04141	476	39	0.452369	30	0.000618	9	0.02853
Genetic Information Processing; Folding, Sorting and Degradation; RNA degradation;	PATH:ko03018	277	2	5.9e-05	1	0.006626	1	0.00295
Genetic Information Processing; Folding, Sorting and Degradation; SNARE interactions in vesicular transport;	PATH:ko04130	60	0	0.037205	0	0.156287	0	0.126797
Genetic Information Processing; Folding, Sorting and Degradation; SNAREs;	BR:ko04131	67	0	0.027683	0	0.1341	0	0.106634
Genetic Information Processing; Folding, Sorting and Degradation; Sulfur relay system;	PATH:ko04122	37	0	0.10184	0	0.265636	0	0.230566
Genetic Information Processing; Folding, Sorting and Degradation; Ubiquitin mediated proteolysis;	PATH:ko04120	354	8	0.000572	3	0.010345	5	0.018967
Genetic Information Processing; Folding, Sorting and Degradation; Ubiquitin system;	BR:ko04121	919	14	0	5	3e-06	9	8e-06
Genetic Information Processing; Replication and Repair; Base excision repair;	PATH:ko03410	113	1	0.012459	0	0.051662	1	0.10715
Genetic Information Processing; Replication and Repair; Chromosome;	BR:ko03036	979	81	0.242042	46	0.023433	35	0.628863
Genetic Information Processing; Replication and Repair; DNA repair and recombination proteins;	BR:ko03400	619	28	0.014015	13	0.092288	15	0.067802
Genetic Information Processing; Replication and Repair; DNA replication;	PATH:ko03030	103	9	0.585526	0	0.063202	9	0.016468
Genetic Information Processing; Replication and Repair; DNA replication proteins;	BR:ko03032	374	25	0.702771	1	0.001128	24	0.015787
Genetic Information Processing; Replication and Repair; Homologous recombination;	PATH:ko03440	154	11	0.968381	4	0.615012	7	0.683391
Genetic Information Processing; Replication and Repair; Mismatch repair;	PATH:ko03430	99	4	0.246835	0	0.06856	4	0.938129
Genetic Information Processing; Replication and Repair; Non-homologous end-joining;	PATH:ko03450	20	1	0.717187	0	0.41315	1	0.804715
Genetic Information Processing; Replication and Repair; Nucleotide excision repair;	PATH:ko03420	188	6	0.04242	2	0.088395	4	0.22633
Genetic Information Processing; Transcription; Basal transcription factors;	PATH:ko03022	113	0	0.004238	0	0.051662	0	0.036099
Genetic Information Processing; Transcription; RNA polymerase;	PATH:ko03020	232	2	0.000324	1	0.015299	1	0.007693
Genetic Information Processing; Transcription; Spliceosome;	BR:ko03041	926	32	2.5e-05	28	0.593775	4	0
Genetic Information Processing; Transcription; Spliceosome;	PATH:ko03040	530	28	0.103246	27	0.031719	1	1.6e-05
Genetic Information Processing; Transcription; Transcription factors;	BR:ko03000	423	53	0.00013	24	0.010851	29	0.002647
Genetic Information Processing; Translation; Aminoacyl-tRNA biosynthesis;	PATH:ko00970	201	0	0.000136	0	0.009426	0	0.005171
Genetic Information Processing; Translation; RNA transport;	PATH:ko03013	455	8	1.6e-05	5	0.00899	3	0.000493
Genetic Information Processing; Translation; Ribosome Biogenesis;	BR:ko03009	432	31	0.966719	24	0.014483	7	0.017691
Genetic Information Processing; Translation; Ribosome;	BR:ko03011	699	10	0	10	0.005804	0	0
Genetic Information Processing; Translation; Ribosome;	PATH:ko03010	699	10	0	10	0.005804	0	0
Genetic Information Processing; Translation; Ribosome biogenesis in eukaryotes;	PATH:ko03008	235	1	0.000107	1	0.014463	0	0.002496
Genetic Information Processing; Translation; Translation factors;	BR:ko03012	290	11	0.03237	9	0.822392	2	0.005892
Genetic Information Processing; Translation; mRNA surveillance pathway;	PATH:ko03015	356	9	0.001099	7	0.15764	2	0.001493
>3. Environmental Information Processing
Environmental Information Processing; Membrane Transport; ABC transporters;	PATH:ko02010	75	2	0.146687	1	0.343356	1	0.265419
Environmental Information Processing; Membrane Transport; Bacterial secretion system;	PATH:ko03070	25	1	0.555685	1	0.861311	0	0.324405
Environmental Information Processing; Membrane Transport; Secretion system;	BR:ko02044	75	1	0.05909	1	0.343356	0	0.087789
Environmental Information Processing; Membrane Transport; Transporters;	BR:ko02000	126	7	0.495661	2	0.283616	5	0.962287
Environmental Information Processing; Signal Transduction; Calcium signaling pathway;	PATH:ko04020	82	1	0.044124	1	0.294925	0	0.074242
Environmental Information Processing; Signal Transduction; ErbB signaling pathway;	PATH:ko04012	105	41	0	39	0	2	0.307861
Environmental Information Processing; Signal Transduction; Hedgehog signaling pathway;	PATH:ko04340	21	1	0.680902	0	0.401707	1	0.841835
Environmental Information Processing; Signal Transduction; Jak-STAT signaling pathway;	PATH:ko04630	2	0	0.703715	0	0.795812	0	0.780474
Environmental Information Processing; Signal Transduction; MAPK signaling pathway - fly;	PATH:ko04013	98	41	0	39	0	2	0.35926
Environmental Information Processing; Signal Transduction; MAPK signaling pathway - yeast;	PATH:ko04011	33	0	0.122343	0	0.293139	0	0.257539
Environmental Information Processing; Signal Transduction; MAPK signaling pathway;	PATH:ko04010	196	67	0	62	0	5	0.349478
Environmental Information Processing; Signal Transduction; Notch signaling pathway;	PATH:ko04330	29	0	0.147525	0	0.324391	0	0.28852
Environmental Information Processing; Signal Transduction; Phosphatidylinositol signaling system;	PATH:ko04070	205	8	0.081792	1	0.02545	7	0.73735
Environmental Information Processing; Signal Transduction; Plant hormone signal transduction;	PATH:ko04075	389	76	0	23	0.007136	53	0
Environmental Information Processing; Signal Transduction; TGF-beta signaling pathway;	PATH:ko04350	143	42	0	41	0	1	0.054024
Environmental Information Processing; Signal Transduction; Two-component system;	BR:ko02022	1	0	0.787992	0	0.854815	0	0.843772
Environmental Information Processing; Signal Transduction; Two-component system;	PATH:ko02020	33	2	0.808045	1	0.921698	1	0.806381
Environmental Information Processing; Signal Transduction; VEGF signaling pathway;	PATH:ko04370	120	44	0	39	0	5	0.87744
Environmental Information Processing; Signal Transduction; Wnt signaling pathway;	PATH:ko04310	146	8	0.44305	2	0.194211	6	0.891941
Environmental Information Processing; Signal Transduction; mTOR signaling pathway;	PATH:ko04150	205	41	0	40	0	1	0.01377
Environmental Information Processing; Signaling Molecules and Interaction; Bacterial toxins;	BR:ko02042	6	3	0.001468	0	0.654001	3	3e-06
Environmental Information Processing; Signaling Molecules and Interaction; CAM ligands;	BR:ko04516	16	0	0.282044	0	0.464196	0	0.430504
Environmental Information Processing; Signaling Molecules and Interaction; Cell adhesion molecules (CAMs);	BR:ko04515	6	0	0.51007	0	0.654001	0	0.629286
Environmental Information Processing; Signaling Molecules and Interaction; Cell adhesion molecules (CAMs);	PATH:ko04514	5	0	0.547619	0	0.682424	0	0.659452
Environmental Information Processing; Signaling Molecules and Interaction; Cellular antigens;	BR:ko04090	43	6	0.124605	3	0.208559	3	0.319606
Environmental Information Processing; Signaling Molecules and Interaction; ECM-receptor interaction;	PATH:ko04512	18	0	0.253869	0	0.437536	0	0.403067
Environmental Information Processing; Signaling Molecules and Interaction; G protein-coupled receptors;	BR:ko04030	4	0	0.590684	0	0.714395	0	0.693473
Environmental Information Processing; Signaling Molecules and Interaction; GTP-binding proteins;	BR:ko04031	140	5	0.113341	2	0.217519	3	0.30079
Environmental Information Processing; Signaling Molecules and Interaction; Glycan bindng proteins;	BR:ko04091	21	3	0.260792	0	0.401707	3	0.023646
Environmental Information Processing; Signaling Molecules and Interaction; Ion channels;	BR:ko04040	27	3	0.476956	0	0.341666	3	0.070593
Environmental Information Processing; Signaling Molecules and Interaction; Neuroactive ligand-receptor interaction;	PATH:ko04080	10	0	0.395088	0	0.562827	0	0.533144
>4. Cellular Processes
Cellular Processes; Cell Communication; Adherens junction;	PATH:ko04520	133	44	0	40	0	4	0.613245
Cellular Processes; Cell Communication; Focal adhesion;	PATH:ko04510	166	45	0	40	0	5	0.574235
Cellular Processes; Cell Communication; Gap junction;	PATH:ko04540	152	47	0	39	0	8	0.399954
Cellular Processes; Cell Communication; Tight junction;	PATH:ko04530	79	3	0.26508	1	0.314689	2	0.546911
Cellular Processes; Cell Growth and Death; Apoptosis;	PATH:ko04210	26	2	0.932924	2	0.243331	0	0.314913
Cellular Processes; Cell Growth and Death; Cell cycle - Caulobacter;	PATH:ko04112	25	0	0.178716	0	0.360204	0	0.324405
Cellular Processes; Cell Growth and Death; Cell cycle - yeast;	PATH:ko04111	210	16	0.840407	6	0.701212	10	0.527706
Cellular Processes; Cell Growth and Death; Cell cycle;	PATH:ko04110	273	18	0.703735	7	0.484066	11	0.904593
Cellular Processes; Cell Growth and Death; Meiosis - yeast;	PATH:ko04113	170	3	0.008556	0	0.016971	3	0.164329
Cellular Processes; Cell Growth and Death; Oocyte meiosis;	PATH:ko04114	334	44	0.000144	42	0	2	0.002356
Cellular Processes; Cell Growth and Death; p53 signaling pathway;	PATH:ko04115	151	10	0.787349	3	0.365034	7	0.646412
Cellular Processes; Cell Motility; Cytoskeleton proteins;	BR:ko04812	290	15	0.202994	5	0.133551	10	0.711133
Cellular Processes; Cell Motility; Regulation of actin cytoskeleton;	PATH:ko04810	269	45	0	40	0	5	0.094604
Cellular Processes; Transport and Catabolism; Endocytosis;	PATH:ko04144	347	47	4e-05	36	0	11	0.506024
Cellular Processes; Transport and Catabolism; Lysosome;	PATH:ko04142	215	35	5e-06	7	0.941956	28	0
Cellular Processes; Transport and Catabolism; Peroxisome;	PATH:ko04146	281	17	0.473854	5	0.153832	12	0.747007
Cellular Processes; Transport and Catabolism; Phagosome;	PATH:ko04145	310	19	0.48288	5	0.097237	14	0.579967
Cellular Processes; Transport and Catabolism; Regulation of autophagy;	PATH:ko04140	54	2	0.343693	2	0.888435	0	0.147486
>5. Organismal Systems
Organismal Systems; Circulatory System; Cardiac muscle contraction;	PATH:ko04260	63	0	0.032762	0	0.146308	0	0.117681
Organismal Systems; Circulatory System; Vascular smooth muscle contraction;	PATH:ko04270	147	41	0	39	0	2	0.122893
Organismal Systems; Development; Axon guidance;	PATH:ko04360	123	43	0	39	0	4	0.726346
Organismal Systems; Development; Dorso-ventral axis formation;	PATH:ko04320	98	41	0	39	0	2	0.35926
Organismal Systems; Development; Osteoclast differentiation;	PATH:ko04380	112	44	0	39	0	5	0.760203
Organismal Systems; Digestive System; Bile secretion;	PATH:ko04976	36	3	0.813292	1	0.853634	2	0.620229
Organismal Systems; Digestive System; Carbohydrate digestion and absorption;	PATH:ko04973	25	4	0.130064	2	0.221207	2	0.314864
Organismal Systems; Digestive System; Fat digestion and absorption;	PATH:ko04975	28	0	0.154697	0	0.332879	0	0.29699
Organismal Systems; Digestive System; Gastric acid secretion;	PATH:ko04971	23	0	0.19712	0	0.380157	0	0.344557
Organismal Systems; Digestive System; Mineral absorption;	PATH:ko04978	24	10	0	2	0.199663	8	0
Organismal Systems; Digestive System; Pancreatic secretion;	PATH:ko04972	15	3	0.093193	0	0.478505	3	0.003833
Organismal Systems; Digestive System; Protein digestion and absorption;	PATH:ko04974	32	1	0.394887	1	0.945852	0	0.264878
Organismal Systems; Digestive System; Salivary secretion;	PATH:ko04970	23	0	0.19712	0	0.380157	0	0.344557
Organismal Systems; Digestive System; Vitamin digestion and absorption;	PATH:ko04977	2	0	0.703715	0	0.795812	0	0.780474
Organismal Systems; Endocrine System; Adipocytokine signaling pathway;	PATH:ko04920	155	12	0.81987	1	0.06661	11	0.049674
Organismal Systems; Endocrine System; GnRH signaling pathway;	PATH:ko04912	145	44	0	40	0	4	0.497431
Organismal Systems; Endocrine System; Insulin signaling pathway;	PATH:ko04910	302	53	0	42	0	11	0.834259
Organismal Systems; Endocrine System; Melanogenesis;	PATH:ko04916	123	41	0	39	0	2	0.207328
Organismal Systems; Endocrine System; PPAR signaling pathway;	PATH:ko03320	152	13	0.560832	2	0.17344	11	0.042657
Organismal Systems; Endocrine System; Progesterone-mediated oocyte maturation;	PATH:ko04914	239	50	0	42	0	8	0.678653
Organismal Systems; Endocrine System; Renin-angiotensin system;	PATH:ko04614	18	6	0.000362	0	0.437536	6	0
Organismal Systems; Environmental Adaptation; Circadian rhythm - fly;	PATH:ko04711	3	0	0.641369	0	0.751297	0	0.732848
Organismal Systems; Environmental Adaptation; Circadian rhythm - mammal;	PATH:ko04710	38	2	0.660015	2	0.529382	0	0.224366
Organismal Systems; Environmental Adaptation; Circadian rhythm - plant;	PATH:ko04712	53	11	0.000861	9	1e-06	2	0.968154
Organismal Systems; Environmental Adaptation; Plant-pathogen interaction;	PATH:ko04626	274	28	0.079521	17	0.012065	11	0.914023
Organismal Systems; Excretory System; Aldosterone-regulated sodium reabsorption;	PATH:ko04960	93	40	0	39	0	1	0.17148
Organismal Systems; Excretory System; Collecting duct acid secretion;	PATH:ko04966	64	3	0.459347	3	0.566976	0	0.114806
Organismal Systems; Excretory System; Endocrine and other factor-regulated calcium reabsorption;	PATH:ko04961	38	1	0.297859	0	0.259271	1	0.699009
Organismal Systems; Excretory System; Proximal tubule bicarbonate reclamation;	PATH:ko04964	14	3	0.073024	0	0.493549	3	0.002501
Organismal Systems; Excretory System; Vasopressin-regulated water reabsorption;	PATH:ko04962	15	2	0.409085	0	0.478505	2	0.081057
Organismal Systems; Immune System; Antigen processing and presentation;	PATH:ko04612	150	36	0	30	0	6	0.943441
Organismal Systems; Immune System; B cell receptor signaling pathway;	PATH:ko04662	116	44	0	39	0	5	0.819307
Organismal Systems; Immune System; Chemokine signaling pathway;	PATH:ko04062	108	44	0	39	0	5	0.70042
Organismal Systems; Immune System; Complement and coagulation cascades;	PATH:ko04610	3	0	0.641369	0	0.751297	0	0.732848
Organismal Systems; Immune System; Cytosolic DNA-sensing pathway;	PATH:ko04623	192	1	0.000558	0	0.01117	1	0.018269
Organismal Systems; Immune System; Fc epsilon RI signaling pathway;	PATH:ko04664	108	44	0	39	0	5	0.70042
Organismal Systems; Immune System; Fc gamma R-mediated phagocytosis;	PATH:ko04666	211	47	0	40	0	7	0.681162
Organismal Systems; Immune System; Hematopoietic cell lineage;	PATH:ko04640	1	0	0.787992	0	0.854815	0	0.843772
Organismal Systems; Immune System; Leukocyte transendothelial migration;	PATH:ko04670	27	4	0.171436	1	0.920991	3	0.070593
Organismal Systems; Immune System; NOD-like receptor signaling pathway;	PATH:ko04621	137	43	0	42	0	1	0.061856
Organismal Systems; Immune System; Natural killer cell mediated cytotoxicity;	PATH:ko04650	117	44	0	39	0	5	0.833942
Organismal Systems; Immune System; RIG-I-like receptor signaling pathway;	PATH:ko04622	29	0	0.147525	0	0.324391	0	0.28852
Organismal Systems; Immune System; T cell receptor signaling pathway;	PATH:ko04660	111	41	0	39	0	2	0.269773
Organismal Systems; Immune System; Toll-like receptor signaling pathway;	PATH:ko04620	110	44	0	39	0	5	0.730376
Organismal Systems; Nervous System; Glutamatergic synapse;	PATH:ko04724	141	45	0	41	0	4	0.53373
Organismal Systems; Nervous System; Long-term depression;	PATH:ko04730	119	41	0	39	0	2	0.226316
Organismal Systems; Nervous System; Long-term potentiation;	PATH:ko04720	156	41	0	39	0	2	0.101129
Organismal Systems; Nervous System; Neurotrophin signaling pathway;	PATH:ko04722	173	47	0	40	0	7	0.915217
Organismal Systems; Sensory System; Olfactory transduction;	PATH:ko04740	21	0	0.217786	0	0.401707	0	0.36644
Organismal Systems; Sensory System; Phototransduction - fly;	PATH:ko04745	31	1	0.414253	1	0.970788	0	0.272479
Organismal Systems; Sensory System; Phototransduction;	PATH:ko04744	22	0	0.207149	0	0.39072	0	0.355268
Organismal Systems; Sensory System; Taste transduction;	PATH:ko04742	1	0	0.787992	0	0.854815	0	0.843772
>6. Human Diseases
Human Diseases; Cancers; Acute myeloid leukemia;	PATH:ko05221	104	41	0	39	0	2	0.31472
Human Diseases; Cancers; Basal cell carcinoma;	PATH:ko05217	3	1	0.145408	0	0.751297	1	0.024987
Human Diseases; Cancers; Bladder cancer;	PATH:ko05219	103	41	0	39	0	2	0.321735
Human Diseases; Cancers; Chronic myeloid leukemia;	PATH:ko05220	107	41	0	39	0	2	0.294593
Human Diseases; Cancers; Colorectal cancer;	PATH:ko05210	124	46	0	41	0	5	0.934354
Human Diseases; Cancers; Endometrial cancer;	PATH:ko05213	113	41	0	39	0	2	0.258171
Human Diseases; Cancers; Glioma;	PATH:ko05214	130	41	0	39	0	2	0.177908
Human Diseases; Cancers; Melanoma;	PATH:ko05218	105	41	0	39	0	2	0.307861
Human Diseases; Cancers; Non-small cell lung cancer;	PATH:ko05223	149	41	0	39	0	2	0.117677
Human Diseases; Cancers; Pancreatic cancer;	PATH:ko05212	112	47	0	39	0	8	0.090703
Human Diseases; Cancers; Pathways in cancer;	PATH:ko05200	277	55	0	46	0	9	0.597499
Human Diseases; Cancers; Prostate cancer;	PATH:ko05215	156	44	0	42	0	2	0.101129
Human Diseases; Cancers; Renal cell carcinoma;	PATH:ko05211	167	46	0	41	0	5	0.565137
Human Diseases; Cancers; Small cell lung cancer;	PATH:ko05222	67	2	0.202643	2	0.87284	0	0.106634
Human Diseases; Cancers; Thyroid cancer;	PATH:ko05216	111	41	0	39	0	2	0.269773
Human Diseases; Cardiovascular Diseases; Arrhythmogenic right ventricular cardiomyopathy (ARVC);	PATH:ko05412	11	1	0.826225	1	0.318923	0	0.513347
Human Diseases; Cardiovascular Diseases; Dilated cardiomyopathy (DCM);	PATH:ko05414	13	1	0.952545	1	0.409407	0	0.477343
Human Diseases; Cardiovascular Diseases; Hypertrophic cardiomyopathy (HCM);	PATH:ko05410	28	1	0.479079	1	0.949385	0	0.29699
Human Diseases; Cardiovascular Diseases; Viral myocarditis;	PATH:ko05416	39	8	0.004954	5	0.002333	3	0.244739
Human Diseases; Immune System Diseases; Allograft rejection;	PATH:ko05330	2	0	0.703715	0	0.795812	0	0.780474
Human Diseases; Immune System Diseases; Autoimmune thyroid disease;	PATH:ko05320	2	0	0.703715	0	0.795812	0	0.780474
Human Diseases; Immune System Diseases; Graft-versus-host disease;	PATH:ko05332	2	0	0.703715	0	0.795812	0	0.780474
Human Diseases; Immune System Diseases; Primary immunodeficiency;	PATH:ko05340	7	0	0.476768	0	0.628297	0	0.60208
Human Diseases; Immune System Diseases; Rheumatoid arthritis;	PATH:ko05323	82	6	0.977857	4	0.459536	2	0.511776
Human Diseases; Immune System Diseases; Systemic lupus erythematosus;	PATH:ko05322	96	15	0.004439	1	0.219033	14	1e-06
Human Diseases; Infectious Diseases; African trypanosomiasis;	PATH:ko05143	8	0	0.446872	0	0.60477	0	0.577244
Human Diseases; Infectious Diseases; Amoebiasis;	PATH:ko05146	87	0	0.012103	0	0.08777	0	0.065949
Human Diseases; Infectious Diseases; Bacterial invasion of epithelial cells;	PATH:ko05100	84	5	0.671759	1	0.28251	4	0.689749
Human Diseases; Infectious Diseases; Chagas disease (American trypanosomiasis);	PATH:ko05142	126	43	0	39	0	4	0.690769
Human Diseases; Infectious Diseases; Epithelial cell signaling in Helicobacter pylori infection;	PATH:ko05120	82	6	0.977857	3	0.880002	3	0.919048
Human Diseases; Infectious Diseases; Hepatitis C;	PATH:ko05160	125	42	0	39	0	3	0.405288
Human Diseases; Infectious Diseases; Leishmaniasis;	PATH:ko05140	96	40	0	39	0	1	0.15966
Human Diseases; Infectious Diseases; Malaria;	PATH:ko05144	2	0	0.703715	0	0.795812	0	0.780474
Human Diseases; Infectious Diseases; Measles;	PATH:ko05162	148	24	0.000161	24	0	0	0.016447
Human Diseases; Infectious Diseases; Pathogenic Escherichia coli infection;	PATH:ko05130	102	7	0.893321	1	0.193253	6	0.319317
Human Diseases; Infectious Diseases; Shigellosis;	PATH:ko05131	191	45	0	40	0	5	0.380484
Human Diseases; Infectious Diseases; Toxoplasmosis;	PATH:ko05145	216	65	0	64	0	1	0.010855
Human Diseases; Infectious Diseases; Tuberculosis;	PATH:ko05152	252	44	0	43	0	1	0.005017
Human Diseases; Infectious Diseases; Vibrio cholerae infection;	PATH:ko05110	107	4	0.186877	4	0.828439	0	0.041414
Human Diseases; Metabolic Diseases; Type I diabetes mellitus;	PATH:ko04940	25	1	0.555685	0	0.360204	1	0.976905
Human Diseases; Metabolic Diseases; Type II diabetes mellitus;	PATH:ko04930	145	44	0	40	0	4	0.497431
Human Diseases; Neurodegenerative Diseases; Alzheimer's disease;	PATH:ko05010	370	45	0.000852	44	0	1	0.00042
Human Diseases; Neurodegenerative Diseases; Amyotrophic lateral sclerosis (ALS);	PATH:ko05014	60	6	0.446978	3	0.49484	3	0.668419
Human Diseases; Neurodegenerative Diseases; Huntington's disease;	PATH:ko05016	381	9	0.000468	7	0.109711	2	0.00089
Human Diseases; Neurodegenerative Diseases; Parkinson's disease;	PATH:ko05012	291	5	0.000517	5	0.131462	0	0.000764
Human Diseases; Neurodegenerative Diseases; Prion diseases;	PATH:ko05020	126	42	0	40	0	2	0.194157
