# Supplementary material for: Transcriptomic Analysis Reveals Key Genes Related to Betalain Biosynthesis in Pulp Coloration of Hylocereus polyrhizus
Source: Front Plant Sci. 2016 Jan 5;6:1179. doi: 10.3389/fpls.2015.01179 (PMC4700300; doi:10.3389/fpls.2015.01179)
Supplement: File S3 — Functional annotation and analyses of transcripts. (A) Transcripts were searched based on standard gene names and synonyms. (B) Transcripts were achieved by aligning pitaya libraries with the key gene sequences downloaded from NCBI database. (C) All differentially expressed transcripts involved in betalain biosynthesis transcripts. [file DataSheet3.XLS]

## Sheet: A
Transcripts	red RPKM	white RPKM	Ratio	P Value	Mark
TYR	tyrosinase		EC:1.14.18.1
comp37375_c0_seq1	0.29	24.01	0.05	3.22696e-14	Down
comp37375_c0_seq2	0.82	33.43	0.05	1.50325e-11	Down
comp37375_c0_seq3	0.53	33.03	0.04	3.22301e-13	Down
comp37375_c0_seq4	0.4	15.52	0.08	5.77215e-11	Down
comp37375_c0_seq5	0.29	25.47	0.05	2.49771e-14	Down
comp37375_c0_seq6	0.46	30.18	0.05	1.83085e-13	Down
comp8369_c0_seq1	0.07	0.35	0.79	0.109379
comp9429_c0_seq1	0.2	0.16	1.03	1
comp9467_c0_seq1	0.31	0	1.31	0.00021796
comp11549_c0_seq1	0.29	0.26	1.02	1
comp15933_c1_seq1	35.72	32.84	1.09	0.821441
comp16722_c0_seq1	0.13	0.28	0.88	1
comp19782_c0_seq1	35.63	21.11	1.66	0.235312
comp19782_c0_seq2	32.09	15.88	1.96	0.115422
comp25524_c0_seq1	88.69	89.62	0.99	0.986549
comp30895_c4_seq4	40.36	58.59	0.69	0.436005
comp30895_c4_seq6	9.71	5.01	1.78	0.140625
comp30895_c4_seq8	33.81	27.24	1.23	0.606234
comp32952_c0_seq1	115.83	87.24	1.32	0.506398
comp32952_c0_seq2	128.81	96.28	1.33	0.495793
comp32952_c0_seq3	43.83	39.7	1.1	0.797273
comp32952_c0_seq4	138.91	102.59	1.35	0.479151
comp32952_c0_seq5	8.63	24.12	0.38	0.0305012
comp32952_c0_seq6	126.25	93.83	1.34	0.487903
comp32952_c0_seq7	118.38	91.37	1.29	0.541415
comp32952_c0_seq8	145.32	107.92	1.34	0.486835
comp32952_c1_seq1	12.33	28.03	0.46	0.0828601
comp32952_c4_seq1	13.02	24.23	0.56	0.189079
comp37674_c0_seq1	212.93	55.69	3.77	0.00376427	Up
comp37918_c0_seq1	9.29	7.3	1.24	0.571639
comp40251_c0_seq1	0.16	0.35	0.86	0.25882
comp40626_c0_seq1	0.21	0.35	0.9	0.479616
comp42621_c0_seq1	0.38	0	1.38	0.000390825
comp52008_c0_seq1	0.15	0.11	1.04	1
comp53359_c0_seq1	0.23	0.15	1.07	0.612094
comp57391_c0_seq1	0.06	0.23	0.86	1
comp61522_c0_seq1	0.08	0.1	0.98	1
comp62659_c0_seq1	0.13	0.16	0.97	0.822492
comp65458_c0_seq1	0.19	0	1.19	1
DOPA	4,5-DOPA dioxygenase extradiol [EC:1.13.11.-]
comp1462_c0_seq1	0.24	0.25	0.99	1
comp19031_c1_seq1	0.02	1.39	0.43	1.86568e-08	Down
comp22162_c1_seq1	1.6	2.89	0.67	0.213961
comp29696_c0_seq1	70.29	13.22	5.01	0.000416605	Up
comp29696_c1_seq1	24.61	4.89	4.35	0.000633784	Up
comp29696_c1_seq2	22.3	4.8	4.02	0.00111574	Up
comp29696_c1_seq3	20.35	3.76	4.49	0.000403901	Up
comp29696_c1_seq4	17.12	3.24	4.27	0.000496428	Up
comp29696_c2_seq1	30.69	5.2	5.11	0.000214319	Up
comp30986_c0_seq1	22.82	6.79	3.06	0.00848405	Up
comp37692_c0_seq1	133.83	20.67	6.22	9.3495e-05	Up
comp39690_c0_seq1	0.08	0.84	0.59	5.23806e-05
comp52769_c0_seq1	0.38	0	1.38	0.000530405
cyt-P450
comp3320_c0_seq1	0.35	0.12	1.21	0.183672
comp14924_c0_seq1	0.6	0.06	1.51	0.00276276
comp16058_c0_seq1	293.13	0.23	239.13	6.00452e-26	Up
comp19031_c1_seq1	0.02	1.39	0.43	1.86568e-08	Down
comp22162_c1_seq1	1.6	2.89	0.67	0.213961
comp35191_c2_seq3	3.05	0.24	3.27	1.02524e-06	Up
comp35191_c2_seq1	1.98	0.21	2.46	1.40836e-05	Up
comp35191_c2_seq2	2.82	0.26	3.03	2.97479e-06	Up
comp37201_c0_seq1	0.3	0	1.3	0.00922396
comp37201_c1_seq1	1.22	1.21	1	0.964033
comp37201_c1_seq2	1.38	1.06	1.16	0.553354
comp37201_c1_seq3	1.45	1.47	0.99	1
comp37201_c1_seq4	0.99	1.04	0.98	0.937904
comp37201_c1_seq5	1.12	0.87	1.13	0.578095
comp37201_c1_seq6	0.42	0.29	1.1	0.562502
comp37201_c1_seq7	1.05	1.26	0.91	0.73959
comp37201_c1_seq8	0.5	0.05	1.43	0.0010052
comp37201_c1_seq9	1.72	1.3	1.18	0.520516
comp37201_c2_seq1	0.42	0	1.42	0.0140787
comp39690_c0_seq1	0.08	0.84	0.59	5.23806e-05
6GT	betanidin 6-O-glucosyltransferase				EC:2.4.1-
comp32889_c0_seq1	19.85	5.98	2.99	0.00919737	Up
comp32889_c0_seq2	24.06	8.11	2.75	0.0174299
comp39256_c0_seq1	0	0.25	0.8	1
5GT	betanidin 5-O-glucosyltransferase				EC:2.4.1-
comp25506_c1_seq1	1.19	0.6	1.37	0.145207
comp25968_c0_seq1	2.31	2.56	0.93	0.857103
CDOPA5GT	cyclo-DOPA 5-O-glucosyltransferase				EC:2.4.1-
comp31369_c0_seq1	2.2	2.21	1	0.986541
comp31369_c1_seq1	1.23	2.98	0.56	0.0644986
comp31369_c1_seq2	2.37	2.35	1.01	0.956106
comp31369_c1_seq3	2.41	2.6	0.95	0.904032
comp31369_c1_seq4	2.43	2.63	0.94	0.904294
comp31369_c1_seq5	2.49	2.49	1	0.970361
DDC	aromatic-L-amino-acid decarboxylase				EC:4.1.1.28
comp219_c0_seq1	0	0.73	0.58	0.00100641
comp219_c1_seq1	0.04	0.68	0.62	0.000921321
comp24898_c0_seq1	0.46	75.2	0.02	6.35907e-17	Down
comp24898_c0_seq2	0.19	36.84	0.03	1.44845e-17	Down
comp24898_c0_seq3	0.18	25.48	0.04	2.33455e-14	Down
comp26435_c0_seq1	3.25	52.4	0.08	6.6624e-08	Down
comp26655_c0_seq1	1.62	2.85	0.68	0.236409
comp37261_c1_seq4	4.15	6.68	0.67	0.314134
comp37261_c1_seq6	1.73	8.95	0.27	0.000659596	Down
comp37261_c1_seq7	5.16	6.34	0.84	0.678943
comp37261_c1_seq8	4.88	5.93	0.85	0.697019
comp37261_c1_seq14	2.04	10.23	0.27	0.000845899	Down
comp37261_c1_seq19	3.41	6.58	0.58	0.16372
comp37261_c1_seq22	4.51	7.22	0.67	0.32063
comp37261_c1_seq26	3.79	7.24	0.58	0.169783
comp38514_c0_seq1	0.07	2.11	0.34	1.12192e-05	Down
comp38987_c0_seq1	0.04	1.09	0.5	4.65718e-07	Down
COMT	catechol O-methyltransferase			EC:2.1.1.6
comp16007_c0_seq1	0.09	0.26	0.87	0.333681
comp32369_c0_seq2	3.94	1.03	2.43	0.00430531	Up
comp38014_c0_seq1	3.9	5.19	0.79	0.562578

## Sheet: B
Transcripts	red RPKM	white RPKM	Ratio	P Value	Mark
comp1462_c0_seq1	0.24	0.25	0.99	1
comp3320_c0_seq1	0.35	0.12	1.21	0.183672
comp10815_c0_seq1	0.53	0.48	1.03	0.87496
comp14288_c1_seq1	1.8	0.69	1.66	0.0424373
comp16058_c0_seq1	293.13	0.23	239.13	6e-26	Up
comp25506_c1_seq1	1.19	0.6	1.37	0.145207
comp25968_c0_seq1	2.31	2.56	0.93	0.857103
comp25968_c1_seq1	2.52	2.71	0.95	0.924863
comp26226_c1_seq1	0.99	0.19	1.67	0.00196532
comp28858_c0_seq1	0.55	0.17	1.32	0.0880012
comp28858_c1_seq1	0.95	1.66	0.73	0.281411
comp28858_c1_seq2	1.27	0.95	1.16	0.52042
comp29696_c0_seq1	70.29	13.22	5.01	0.000416605	Up
comp29696_c1_seq1	24.61	4.89	4.35	0.000633784	Up
comp29696_c1_seq2	22.3	4.8	4.02	0.00111574	Up
comp29696_c1_seq3	20.35	3.76	4.49	0.000403901	Up
comp29696_c1_seq4	17.12	3.24	4.27	0.000496428	Up
comp29696_c2_seq1	30.69	5.2	5.11	0.000214319	Up
comp30986_c0_seq1	22.82	6.79	3.06	0.00848405	Up
comp31369_c1_seq1	1.23	2.98	0.56	0.0644986
comp31369_c1_seq2	2.37	2.35	1.01	0.956106
comp31369_c1_seq3	2.41	2.6	0.95	0.904032
comp31369_c1_seq4	2.43	2.63	0.94	0.904294
comp31369_c1_seq5	2.49	2.49	1	0.970361
comp32889_c0_seq1	19.85	5.98	2.99	0.00919737	Up
comp32889_c0_seq2	24.06	8.11	2.75	0.0174299
comp32967_c1_seq1	5.21	6.42	0.84	0.677066
comp36238_c0_seq1	9.55	4.89	1.79	0.135051
comp36238_c0_seq2	9.86	1.75	3.95	0.000295119	Up
comp36238_c1_seq1	3.15	3.18	0.99	1
comp36993_c0_seq3	52.03	2.63	14.61	7.35e-09	Up
comp36993_c0_seq4	47.96	2.47	14.11	9.09e-09	Up
comp37201_c0_seq1	0.3	0	1.3	0.00922396
comp37201_c1_seq8	0.5	0.05	1.43	0.00100519
comp37360_c0_seq83	1.99	5.36	0.47	0.036197
comp37360_c0_seq93	2.03	5.6	0.46	0.0319592
comp37360_c0_seq107	2.01	5.51	0.46	0.0326644
comp37360_c0_seq114	1.94	5.56	0.45	0.0261254
comp37375_c0_seq1	0.29	24.01	0.05	3.23e-14	Down
comp37375_c0_seq2	0.82	33.43	0.05	1.5e-11	Down
comp37375_c0_seq3	0.53	33.03	0.04	3.22e-13	Down
comp37375_c0_seq4	0.4	15.52	0.08	5.77e-11	Down
comp37375_c0_seq5	0.29	25.47	0.05	2.5e-14	Down
comp37375_c0_seq6	0.46	30.18	0.05	1.83e-13	Down
comp37638_c0_seq1	13.35	4.77	2.49	0.0243503
comp37638_c0_seq10	1.67	0.54	1.73	0.0293632
comp37638_c0_seq12	2.34	0.78	1.88	0.0297537
comp37692_c0_seq1	133.83	20.67	6.22	9.35e-05	Up
comp39256_c0_seq1	0	0.25	0.8	1

## Sheet: C
All differentially expressed transcripts involved in betalain biosynthesis transcripts
Transcripts	red RPKM	white RPKM	Ratio	P Value	Mark
TYR	tyrosinase		EC:1.14.18.1
comp37375_c0_seq1	0.29	24.01	0.05	3.22696e-14	Down
comp37375_c0_seq2	0.82	33.43	0.05	1.50325e-11	Down		#
comp37375_c0_seq3	0.53	33.03	0.04	3.22301e-13	Down
comp37375_c0_seq4	0.4	15.52	0.08	5.77215e-11	Down
comp37375_c0_seq5	0.29	25.47	0.05	2.49771e-14	Down
comp37375_c0_seq6	0.46	30.18	0.05	1.83085e-13	Down
comp37674_c0_seq1	212.93	55.69	3.77	0.00376427	Up	7	#
DOPA	4,5-DOPA dioxygenase extradiol [EC:1.13.11.-]
comp19031_c1_seq1	0.02	1.39	0.43	1.86568e-08	Down
comp29696_c0_seq1	70.29	13.22	5.01	0.000416605	Up
comp29696_c1_seq1	24.61	4.89	4.35	0.000633784	Up
comp29696_c1_seq2	22.3	4.8	4.02	0.00111574	Up
comp29696_c1_seq3	20.35	3.76	4.49	0.000403901	Up
comp29696_c1_seq4	17.12	3.24	4.27	0.000496428	Up
comp29696_c2_seq1	30.69	5.2	5.11	0.000214319	Up
comp30986_c0_seq1	22.82	6.79	3.06	0.00848405	Up
comp37692_c0_seq1	133.83	20.67	6.22	9.3495e-05	Up	9	#
cyt-P450
comp16058_c0_seq1	293.13	0.23	239.13	6.00452e-26	Up		#
comp19031_c1_seq1	0.02	1.39	0.43	1.86568e-08	Down
comp35191_c2_seq3	3.05	0.24	3.27	1.02524e-06	Up
comp35191_c2_seq1	1.98	0.21	2.46	1.40836e-05	Up
comp35191_c2_seq2	2.82	0.26	3.03	2.97479e-06	Up
comp36993_c0_seq3	52.03	2.63	14.61	7.35e-09	Up		#
comp36993_c0_seq4	47.96	2.47	14.11	9.09e-09	Up	7
GT	glucosyltransferase				EC:2.4.1-
comp32889_c0_seq1	19.85	5.98	2.99	0.00919737	Up
comp36238_c0_seq2	9.86	1.75	3.95	0.000295119	Up	2
DDC	aromatic-L-amino-acid decarboxylase				EC:4.1.1.28
comp24898_c0_seq1	0.46	75.2	0.02	6.35907e-17	Down
comp24898_c0_seq2	0.19	36.84	0.03	1.44845e-17	Down
comp24898_c0_seq3	0.18	25.48	0.04	2.33455e-14	Down
comp26435_c0_seq1	3.25	52.4	0.08	6.6624e-08	Down
comp37261_c1_seq6	1.73	8.95	0.27	0.000659596	Down
comp37261_c1_seq14	2.04	10.23	0.27	0.000845899	Down
comp38514_c0_seq1	0.07	2.11	0.34	1.12192e-05	Down
comp38987_c0_seq1	0.04	1.09	0.5	4.65718e-07	Down	8
COMT	catechol O-methyltransferase			EC:2.1.1.6
comp32369_c0_seq2	3.94	1.03	2.43	0.00430531	Up	1
